# Supplementary material for: pandasPGS: a Python package for easy retrieval of Polygenic Score Catalog data
Source: PeerJ. 2025 Feb 12;13:e18985. doi: 10.7717/peerj.18985 (PMC11829626; doi:10.7717/peerj.18985)
Supplement: Supplemental Information 13 — All files are in CSV format. The folder and file names match the variable names in the code. [file peerj-13-18985-s013.zip › Supplemental_Data S1/diabetes_score/ancestry_distribution.csv]

score_id	stage	dist	count	multi
PGS001327	dev	{'EUR': 100}	269704
PGS001327	eval	{'AFR': 20, 'EAS': 20, 'EUR': 40, 'SAS': 20}	5
PGS001329	dev	{'EUR': 100}	269704
PGS001329	eval	{'AFR': 20, 'EAS': 20, 'EUR': 40, 'SAS': 20}	5
PGS001371	dev	{'EUR': 100}	13026
PGS001371	eval	{'AFR': 20, 'EAS': 20, 'EUR': 40, 'SAS': 20}	5
PGS002321	eval	{'AFR': 25, 'EAS': 25, 'EUR': 25, 'SAS': 25}	4
PGS002321	gwas	{'EUR': 100}	336759
PGS002324	eval	{'AFR': 25, 'EAS': 25, 'EUR': 25, 'SAS': 25}	4
PGS002324	gwas	{'EUR': 100}	337488
PGS002393	eval	{'AFR': 25, 'EAS': 25, 'EUR': 25, 'SAS': 25}	4
PGS002393	gwas	{'EUR': 100}	336759
PGS002396	eval	{'AFR': 25, 'EAS': 25, 'EUR': 25, 'SAS': 25}	4
PGS002396	gwas	{'EUR': 100}	337488
PGS002442	eval	{'AFR': 25, 'EAS': 25, 'EUR': 25, 'SAS': 25}	4
PGS002442	gwas	{'EUR': 100}	336759
PGS002445	eval	{'AFR': 25, 'EAS': 25, 'EUR': 25, 'SAS': 25}	4
PGS002445	gwas	{'EUR': 100}	337488
PGS002491	eval	{'AFR': 25, 'EAS': 25, 'EUR': 25, 'SAS': 25}	4
PGS002491	gwas	{'EUR': 100}	336759
PGS002494	eval	{'AFR': 25, 'EAS': 25, 'EUR': 25, 'SAS': 25}	4
PGS002494	gwas	{'EUR': 100}	337488
PGS002540	eval	{'AFR': 25, 'EAS': 25, 'EUR': 25, 'SAS': 25}	4
PGS002540	gwas	{'EUR': 100}	336759
PGS002543	eval	{'AFR': 25, 'EAS': 25, 'EUR': 25, 'SAS': 25}	4
PGS002543	gwas	{'EUR': 100}	337488
PGS002589	eval	{'AFR': 25, 'EAS': 25, 'EUR': 25, 'SAS': 25}	4
PGS002589	gwas	{'EUR': 100}	336759
PGS002592	eval	{'AFR': 25, 'EAS': 25, 'EUR': 25, 'SAS': 25}	4
PGS002592	gwas	{'EUR': 100}	337488
PGS002638	eval	{'AFR': 25, 'EAS': 25, 'EUR': 25, 'SAS': 25}	4
PGS002638	gwas	{'EUR': 100}	336759
PGS002641	eval	{'AFR': 25, 'EAS': 25, 'EUR': 25, 'SAS': 25}	4
PGS002641	gwas	{'EUR': 100}	337488
PGS002687	eval	{'AFR': 25, 'EAS': 25, 'EUR': 25, 'SAS': 25}	4
PGS002687	gwas	{'EUR': 100}	336759
PGS002690	eval	{'AFR': 25, 'EAS': 25, 'EUR': 25, 'SAS': 25}	4
PGS002690	gwas	{'EUR': 100}	337488
PGS000819	eval	{'AFR': 33.3, 'EUR': 33.3, 'MAE': 33.3}	3	['MAO_ASN', 'MAO_OTH', 'MAO_NR', 'MAE_EUR', 'MAE_AFR', 'MAE_AMR']
PGS000819	gwas	{'EUR': 100}	17567
PGS000862	eval	{'EUR': 100}	5
PGS000862	gwas	{'AFR': 39.5, 'EUR': 60.5}	4323
PGS001819	dev	{'EUR': 100}	391124
PGS001819	eval	{'AFR': 25, 'EAS': 12.5, 'EUR': 37.5, 'GME': 12.5, 'SAS': 12.5}	8
PGS002027	dev	{'EUR': 100}	391124
PGS002027	eval	{'AFR': 25, 'EAS': 12.5, 'EUR': 37.5, 'GME': 12.5, 'SAS': 12.5}	8
PGS002256	dev	{'EAS': 100}	291
PGS002256	eval	{'EAS': 100}	1
PGS002256	gwas	{'EAS': 100}	671
PGS000021	dev	{'EUR': 100}	3852
PGS000021	eval	{'AFR': 25, 'EUR': 75}	4
PGS000021	gwas	{'EUR': 100}	21924
PGS000022	eval	{'AFR': 33.3, 'AMR': 33.3, 'EUR': 33.3}	3
PGS000023	eval	{'AFR': 25, 'EUR': 25, 'MAE': 25, 'MAO': 25}	8	['MAO_OTH', 'MAO_ASN', 'MAE_EUR', 'MAE_AFR', 'MAE_AMR', 'MAO_EAS', 'MAO_SAS', 'MAO_AFR', 'MAO_AMR']
PGS000023	gwas	{'AFR': 100}	3949
PGS000024	eval	{'NR': 15.8, 'AFR': 5.3, 'AMR': 5.3, 'EUR': 57.9, 'MAE': 10.5, 'MAO': 5.3}	19	['MAO_OTH', 'MAO_ASN', 'MAE_EUR', 'MAE_AFR', 'MAE_AMR', 'MAO_EAS', 'MAO_SAS', 'MAO_AFR', 'MAO_AMR']
PGS000024	gwas	{'EUR': 100}	16086
PGS000833	eval	{'EUR': 100}	5
PGS000833	gwas	{'EUR': 100}	29652
PGS000869	eval	{'NR': 100}	1
PGS000869	gwas	{'EUR': 100}	29652
PGS001296	dev	{'EUR': 100}	269704
PGS001296	eval	{'AFR': 20, 'EAS': 20, 'EUR': 40, 'SAS': 20}	5
PGS001297	dev	{'EUR': 100}	269704
PGS001297	eval	{'AFR': 25, 'EUR': 50, 'SAS': 25}	4
PGS001817	dev	{'EUR': 100}	391124
PGS001817	eval	{'AFR': 25, 'EAS': 12.5, 'EUR': 37.5, 'GME': 12.5, 'SAS': 12.5}	8
PGS002025	dev	{'EUR': 100}	391124
PGS002025	eval	{'AFR': 25, 'EAS': 12.5, 'EUR': 37.5, 'GME': 12.5, 'SAS': 12.5}	8
PGS003749	dev	{'EUR': 100}	178911
PGS003749	eval	{'EUR': 100}	3
PGS003749	gwas	{'EUR': 100}	14741
PGS003750	dev	{'EUR': 100}	180045
PGS003750	eval	{'EUR': 100}	1
PGS003750	gwas	{'EUR': 100}	14741
PGS003993	dev	{'EUR': 100}	804
PGS003993	eval	{'EUR': 80, 'SAS': 20}	5
PGS003993	gwas	{'AFR': 7.1, 'EUR': 89.3, 'OTH': 3.6}	59527
PGS004009	dev	{'EUR': 100}	804
PGS004009	eval	{'EUR': 80, 'SAS': 20}	5
PGS004009	gwas	{'AFR': 7.1, 'EUR': 89.3, 'OTH': 3.6}	59527
PGS004020	dev	{'EUR': 100}	804
PGS004020	eval	{'EUR': 80, 'SAS': 20}	5
PGS004020	gwas	{'AFR': 7.1, 'EUR': 89.3, 'OTH': 3.6}	59527
PGS004035	dev	{'EUR': 100}	804
PGS004035	eval	{'EUR': 80, 'SAS': 20}	5
PGS004035	gwas	{'AFR': 7.1, 'EUR': 89.3, 'OTH': 3.6}	59527
PGS004063	dev	{'EUR': 100}	804
PGS004063	eval	{'EUR': 80, 'SAS': 20}	5
PGS004063	gwas	{'AFR': 7.1, 'EUR': 89.3, 'OTH': 3.6}	59527
PGS004078	dev	{'EUR': 100}	804
PGS004078	eval	{'EUR': 80, 'SAS': 20}	5
PGS004078	gwas	{'AFR': 7.1, 'EUR': 89.3, 'OTH': 3.6}	59527
PGS004093	dev	{'EUR': 100}	804
PGS004093	eval	{'EUR': 80, 'SAS': 20}	5
PGS004093	gwas	{'AFR': 7.1, 'EUR': 89.3, 'OTH': 3.6}	59527
PGS004102	dev	{'EUR': 100}	804
PGS004102	eval	{'EUR': 80, 'SAS': 20}	5
PGS004102	gwas	{'AFR': 7.1, 'EUR': 89.3, 'OTH': 3.6}	59527
PGS004117	dev	{'EUR': 100}	804
PGS004117	eval	{'EUR': 80, 'SAS': 20}	5
PGS004117	gwas	{'AFR': 7.1, 'EUR': 89.3, 'OTH': 3.6}	59527
PGS004132	dev	{'EUR': 100}	804
PGS004132	eval	{'EUR': 80, 'SAS': 20}	5
PGS004132	gwas	{'AFR': 7.1, 'EUR': 89.3, 'OTH': 3.6}	59527
PGS004147	dev	{'EUR': 100}	804
PGS004147	eval	{'EUR': 80, 'SAS': 20}	5
PGS004147	gwas	{'AFR': 7.1, 'EUR': 89.3, 'OTH': 3.6}	59527
PGS004162	dev	{'EUR': 100}	804
PGS004162	eval	{'EUR': 80, 'SAS': 20}	5
PGS004162	gwas	{'AFR': 7.1, 'EUR': 89.3, 'OTH': 3.6}	59527
PGS004171	dev	{'EUR': 100}	200000
PGS004171	eval	{'EUR': 100}	1
PGS004172	dev	{'EUR': 100}	200000
PGS004172	eval	{'EUR': 100}	1
PGS004173	dev	{'EUR': 100}	200000
PGS004173	eval	{'EUR': 100}	1
PGS004174	dev	{'EUR': 100}	200000
PGS004174	eval	{'EUR': 100}	1
PGS004175	dev	{'EUR': 100}	200000
PGS004175	eval	{'EUR': 100}	1
PGS004874	dev	{'EUR': 100}	404
PGS004874	eval	{'EUR': 100}	8
PGS004874	gwas	{'AFR': 7.1, 'EUR': 89.3, 'OTH': 3.6}	59527
PGS000014	dev	{'EUR': 100}	120280
PGS000014	eval	{'NR': 5.3, 'AFR': 15.8, 'AMR': 5.3, 'ASN': 5.3, 'EAS': 15.8, 'EUR': 31.6, 'MAE': 5.3, 'SAS': 15.8}	19	['MAE_AFR', 'MAE_ASN', 'MAE_OTH', 'MAE_EUR']
PGS000014	gwas	{'EUR': 100}	318416
PGS000020	eval	{'EUR': 100}	1
PGS000020	gwas	{'EUR': 100}	69033
PGS000031	eval	{'AFR': 33.3, 'EUR': 66.7}	3
PGS000031	gwas	{'EUR': 100}	69033
PGS000032	eval	{'NR': 25, 'AFR': 25, 'EUR': 50}	4
PGS000032	gwas	{'EUR': 100}	69033
PGS000033	eval	{'AFR': 33.3, 'EUR': 66.7}	3
PGS000033	gwas	{'EUR': 100}	69033
PGS000036	dev	{'EUR': 100}	117946
PGS000036	eval	{'NR': 5, 'AFR': 20, 'AMR': 10, 'ASN': 5, 'EAS': 15, 'EUR': 30, 'SAS': 15}	20
PGS000036	gwas	{'MAE': 100}	455313	['MAE_EUR', 'MAE_AFR', 'MAE_EAS', 'MAE_AMR', 'MAE_SAS']
PGS000125	eval	{'AMR': 100}	1
PGS000125	gwas	{'AFR': 14.1, 'AMR': 6.4, 'EAS': 26.9, 'EUR': 40.8, 'SAS': 11.8}	169298
PGS000330	dev	{'EUR': 100}	21813
PGS000330	eval	{'AFR': 20, 'AMR': 6.7, 'ASN': 6.7, 'EAS': 20, 'EUR': 26.7, 'SAS': 20}	15
PGS000330	gwas	{'EUR': 100}	898130
PGS000712	dev	{'EUR': 100}	223327
PGS000712	eval	{'EUR': 100}	1
PGS000713	dev	{'EUR': 100}	223327
PGS000713	eval	{'AFR': 20, 'AMR': 6.7, 'ASN': 6.7, 'EAS': 20, 'EUR': 26.7, 'SAS': 20}	15
PGS000729	eval	{'AFR': 21.4, 'AMR': 7.1, 'ASN': 7.1, 'EAS': 21.4, 'EUR': 21.4, 'SAS': 21.4}	14
PGS000729	gwas	{'EUR': 100}	298957
PGS000804	eval	{'AFR': 20, 'AMR': 20, 'ASN': 20, 'EUR': 20, 'OTH': 20}	5
PGS000804	gwas	{'AFR': 4, 'AMR': 1.5, 'EUR': 79.2, 'MAO': 15.4}	2814564	['MAO_EAS', 'MAO_SAS']
PGS000805	eval	{'AFR': 20, 'AMR': 6.7, 'ASN': 6.7, 'EAS': 20, 'EUR': 20, 'OTH': 6.7, 'SAS': 20}	15
PGS000805	gwas	{'EUR': 100}	1114458
PGS000806	eval	{'AFR': 100}	1
PGS000806	gwas	{'AFR': 100}	56092
PGS000807	eval	{'ASN': 50, 'OTH': 50}	2
PGS000807	gwas	{'MAO': 100}	216287	['MAO_EAS', 'MAO_SAS']
PGS000808	eval	{'AMR': 100}	1
PGS000808	gwas	{'AMR': 100}	20445
PGS000832	eval	{'EUR': 55.6, 'SAS': 44.4}	9
PGS000832	gwas	{'EUR': 100}	574306
PGS000848	eval	{'EUR': 71.4, 'SAS': 28.6}	7
PGS000848	gwas	{'EUR': 100}	298957
PGS000849	eval	{'EUR': 62.5, 'SAS': 37.5}	8
PGS000849	gwas	{'EUR': 100}	298957
PGS000850	eval	{'EUR': 62.5, 'SAS': 37.5}	8
PGS000850	gwas	{'EUR': 100}	298957
PGS000851	eval	{'EUR': 62.5, 'SAS': 37.5}	8
PGS000851	gwas	{'EUR': 100}	298957
PGS000852	eval	{'EUR': 55.6, 'SAS': 44.4}	9
PGS000852	gwas	{'EUR': 100}	298957
PGS000853	eval	{'EUR': 62.5, 'SAS': 37.5}	8
PGS000853	gwas	{'EUR': 100}	298957
PGS000854	eval	{'EUR': 62.5, 'SAS': 37.5}	8
PGS000854	gwas	{'MAE': 100}	17365	['MAE_AFR', 'MAE_EAS', 'MAE_EUR', 'MAE_AMR', 'MAE_SAS', 'MAE_NR']
PGS000855	eval	{'EUR': 62.5, 'SAS': 37.5}	8
PGS000855	gwas	{'MAE': 100}	17365	['MAE_AFR', 'MAE_EAS', 'MAE_EUR', 'MAE_AMR', 'MAE_SAS', 'MAE_NR']
PGS000856	eval	{'EUR': 55.6, 'SAS': 44.4}	9
PGS000856	gwas	{'MAE': 100}	17365	['MAE_AFR', 'MAE_EAS', 'MAE_EUR', 'MAE_AMR', 'MAE_SAS', 'MAE_NR']
PGS000857	eval	{'EUR': 83.3, 'SAS': 16.7}	6
PGS000857	gwas	{'MAE': 100}	17365	['MAE_AFR', 'MAE_EAS', 'MAE_EUR', 'MAE_AMR', 'MAE_SAS', 'MAE_NR']
PGS000858	eval	{'EUR': 62.5, 'SAS': 37.5}	8
PGS000858	gwas	{'MAE': 100}	17365	['MAE_AFR', 'MAE_EAS', 'MAE_EUR', 'MAE_AMR', 'MAE_SAS', 'MAE_NR']
PGS000864	eval	{'AFR': 16.7, 'AMR': 5.6, 'ASN': 5.6, 'EAS': 16.7, 'EUR': 38.9, 'SAS': 16.7}	18
PGS000864	gwas	{'EUR': 100}	898130
PGS000868	eval	{'NR': 7.1, 'AFR': 21.4, 'AMR': 7.1, 'ASN': 7.1, 'EAS': 21.4, 'EUR': 14.3, 'SAS': 21.4}	14
PGS000868	gwas	{'EUR': 100}	898130
PGS001294	dev	{'EUR': 100}	269704
PGS001294	eval	{'AFR': 20, 'EAS': 20, 'EUR': 40, 'SAS': 20}	5
PGS001295	dev	{'EUR': 100}	269704
PGS001295	eval	{'AFR': 20, 'EAS': 20, 'EUR': 40, 'SAS': 20}	5
PGS001357	dev	{'EUR': 100}	92928
PGS001357	eval	{'AFR': 18.8, 'AMR': 6.2, 'ASN': 6.2, 'EAS': 18.8, 'EUR': 31.2, 'SAS': 18.8}	16
PGS001357	gwas	{'EUR': 100}	159208
PGS001781	eval	{'AFR': 14.3, 'AMR': 4.8, 'ASN': 4.8, 'EAS': 14.3, 'EUR': 47.6, 'SAS': 14.3}	21
PGS001781	gwas	{'EUR': 100}	159208
PGS001818	dev	{'EUR': 100}	391124
PGS001818	eval	{'AFR': 23.8, 'AMR': 4.8, 'ASN': 4.8, 'EAS': 19, 'EUR': 23.8, 'GME': 4.8, 'SAS': 19}	21
PGS002026	dev	{'EUR': 100}	391124
PGS002026	eval	{'AFR': 26.1, 'AMR': 4.3, 'ASN': 4.3, 'EAS': 17.4, 'EUR': 26.1, 'GME': 4.3, 'SAS': 17.4}	23
PGS002243	dev	{'EUR': 100}	175364
PGS002243	eval	{'AFR': 20.8, 'AMR': 4.2, 'ASN': 4.2, 'EAS': 16.7, 'EUR': 37.5, 'SAS': 16.7}	24
PGS002243	gwas	{'EUR': 100}	159208
PGS002277	eval	{'SAS': 100}	1
PGS002277	gwas	{'EUR': 68.6, 'MAO': 31.4}	488710	['MAO_SAS', 'MAO_EAS', 'MAO_AFR', 'MAO_AMR']
PGS002308	eval	{'AFR': 50, 'AMR': 10, 'EAS': 30, 'EUR': 10}	10
PGS002308	gwas	{'AFR': 2.2, 'EAS': 16.1, 'EUR': 81.7}	1099372
PGS002354	eval	{'AFR': 25, 'EAS': 25, 'EUR': 25, 'SAS': 25}	4
PGS002354	gwas	{'EUR': 100}	337488
PGS002379	eval	{'AFR': 25, 'EAS': 25, 'EUR': 25, 'SAS': 25}	4
PGS002379	gwas	{'EAS': 100}	124000
PGS002426	eval	{'AFR': 25, 'EAS': 25, 'EUR': 25, 'SAS': 25}	4
PGS002426	gwas	{'EUR': 100}	337488
PGS002475	eval	{'AFR': 25, 'EAS': 25, 'EUR': 25, 'SAS': 25}	4
PGS002475	gwas	{'EUR': 100}	337488
PGS002524	eval	{'AFR': 25, 'EAS': 25, 'EUR': 25, 'SAS': 25}	4
PGS002524	gwas	{'EUR': 100}	337488
PGS002573	eval	{'AFR': 25, 'EAS': 25, 'EUR': 25, 'SAS': 25}	4
PGS002573	gwas	{'EUR': 100}	337488
PGS002622	eval	{'AFR': 25, 'EAS': 25, 'EUR': 25, 'SAS': 25}	4
PGS002622	gwas	{'EUR': 100}	337488
PGS002671	eval	{'AFR': 23.5, 'AMR': 5.9, 'ASN': 5.9, 'EAS': 23.5, 'EUR': 17.6, 'SAS': 23.5}	17
PGS002671	gwas	{'EUR': 100}	337488
PGS002720	eval	{'AFR': 25, 'EAS': 25, 'EUR': 25, 'SAS': 25}	4
PGS002720	gwas	{'EUR': 100}	337488
PGS002733	eval	{'EUR': 100}	1
PGS002733	gwas	{'EUR': 100}	159208
PGS002771	eval	{'AFR': 21.4, 'AMR': 7.1, 'ASN': 7.1, 'EAS': 21.4, 'EUR': 21.4, 'SAS': 21.4}	14
PGS002771	gwas	{'EUR': 100}	898130
PGS002779	dev	{'EUR': 100}	12768
PGS002779	eval	{'EUR': 100}	1
PGS002779	gwas	{'EUR': 100}	159208
PGS002780	dev	{'EUR': 100}	12768
PGS002780	eval	{'AFR': 21.4, 'AMR': 7.1, 'ASN': 7.1, 'EAS': 21.4, 'EUR': 21.4, 'SAS': 21.4}	14
PGS002780	gwas	{'EUR': 100}	159208
PGS003089	dev	{'EUR': 100}	21281
PGS003089	eval	{'EUR': 100}	1
PGS003089	gwas	{'EUR': 100}	360192
PGS003090	dev	{'EUR': 100}	21281
PGS003090	eval	{'EUR': 100}	1
PGS003090	gwas	{'EUR': 100}	360192
PGS003091	dev	{'EUR': 100}	21281
PGS003091	eval	{'EUR': 100}	1
PGS003091	gwas	{'EUR': 100}	360192
PGS003092	dev	{'EUR': 100}	21281
PGS003092	eval	{'EUR': 100}	1
PGS003092	gwas	{'EUR': 100}	360192
PGS003093	dev	{'EUR': 100}	21281
PGS003093	eval	{'EUR': 100}	1
PGS003093	gwas	{'EUR': 100}	360192
PGS003094	dev	{'EUR': 100}	21281
PGS003094	eval	{'EUR': 100}	1
PGS003094	gwas	{'EUR': 100}	70127
PGS003095	dev	{'EUR': 100}	21281
PGS003095	eval	{'EUR': 100}	1
PGS003095	gwas	{'EUR': 100}	70127
PGS003096	dev	{'EUR': 100}	21281
PGS003096	eval	{'EUR': 100}	1
PGS003096	gwas	{'EUR': 100}	70127
PGS003097	dev	{'EUR': 100}	21281
PGS003097	eval	{'EUR': 100}	1
PGS003097	gwas	{'EUR': 100}	70127
PGS003098	dev	{'EUR': 100}	21281
PGS003098	eval	{'EUR': 100}	1
PGS003098	gwas	{'EUR': 100}	70127
PGS003099	dev	{'EUR': 100}	21281
PGS003099	eval	{'EUR': 100}	1
PGS003099	gwas	{'EUR': 100}	61714
PGS003100	dev	{'EUR': 100}	21281
PGS003100	eval	{'EUR': 100}	1
PGS003100	gwas	{'EUR': 100}	61714
PGS003101	dev	{'EUR': 100}	21281
PGS003101	eval	{'EUR': 100}	1
PGS003101	gwas	{'EUR': 100}	61714
PGS003102	dev	{'EUR': 100}	21281
PGS003102	eval	{'EUR': 100}	1
PGS003102	gwas	{'EUR': 100}	61714
PGS003103	dev	{'EUR': 100}	21281
PGS003103	eval	{'AFR': 20, 'AMR': 6.7, 'ASN': 6.7, 'EAS': 20, 'EUR': 26.7, 'SAS': 20}	15
PGS003103	gwas	{'EUR': 100}	61714
PGS003104	dev	{'EUR': 100}	21281
PGS003104	eval	{'EUR': 100}	1
PGS003104	gwas	{'EUR': 100}	159208
PGS003105	dev	{'EUR': 100}	21281
PGS003105	eval	{'EUR': 100}	1
PGS003105	gwas	{'EUR': 100}	159208
PGS003106	dev	{'EUR': 100}	21281
PGS003106	eval	{'EUR': 100}	1
PGS003106	gwas	{'EUR': 100}	159208
PGS003107	dev	{'EUR': 100}	21281
PGS003107	eval	{'EUR': 100}	1
PGS003107	gwas	{'EUR': 100}	159208
PGS003108	dev	{'EUR': 100}	21281
PGS003108	eval	{'EUR': 100}	1
PGS003108	gwas	{'EUR': 100}	159208
PGS003109	dev	{'EUR': 100}	203169
PGS003109	eval	{'EUR': 100}	1
PGS003109	gwas	{'EUR': 100}	70127
PGS003110	dev	{'EUR': 100}	203169
PGS003110	eval	{'EUR': 100}	1
PGS003110	gwas	{'EUR': 100}	70127
PGS003111	dev	{'EUR': 100}	203169
PGS003111	eval	{'EUR': 100}	1
PGS003111	gwas	{'EUR': 100}	70127
PGS003112	dev	{'EUR': 100}	203169
PGS003112	eval	{'EUR': 100}	1
PGS003112	gwas	{'EUR': 100}	70127
PGS003113	dev	{'EUR': 100}	203169
PGS003113	eval	{'EUR': 100}	1
PGS003113	gwas	{'EUR': 100}	70127
PGS003114	dev	{'EUR': 100}	203169
PGS003114	eval	{'EUR': 100}	1
PGS003114	gwas	{'EUR': 100}	61714
PGS003115	dev	{'EUR': 100}	203169
PGS003115	eval	{'EUR': 100}	1
PGS003115	gwas	{'EUR': 100}	61714
PGS003116	dev	{'EUR': 100}	203169
PGS003116	eval	{'EUR': 100}	1
PGS003116	gwas	{'EUR': 100}	61714
PGS003117	dev	{'EUR': 100}	203169
PGS003117	eval	{'EUR': 100}	1
PGS003117	gwas	{'EUR': 100}	61714
PGS003118	dev	{'EUR': 100}	203169
PGS003118	eval	{'EUR': 100}	1
PGS003118	gwas	{'EUR': 100}	61714
PGS003119	dev	{'EUR': 100}	203169
PGS003119	eval	{'EUR': 100}	1
PGS003119	gwas	{'EUR': 100}	159208
PGS003120	dev	{'EUR': 100}	203169
PGS003120	eval	{'EUR': 100}	1
PGS003120	gwas	{'EUR': 100}	159208
PGS003121	dev	{'EUR': 100}	203169
PGS003121	eval	{'EUR': 100}	1
PGS003121	gwas	{'EUR': 100}	159208
PGS003122	dev	{'EUR': 100}	203169
PGS003122	eval	{'EUR': 100}	1
PGS003122	gwas	{'EUR': 100}	159208
PGS003123	dev	{'EUR': 100}	203169
PGS003123	eval	{'EUR': 100}	1
PGS003123	gwas	{'EUR': 100}	159208
PGS003353	eval	{'EAS': 100}	1
PGS003353	gwas	{'EAS': 100}	433540
PGS003402	dev	{'SAS': 100}	1590
PGS003402	eval	{'SAS': 100}	1
PGS003402	gwas	{'AMR': 2.3, 'EAS': 17, 'EUR': 62.5, 'SAS': 18.1}	110452
PGS003443	dev	{'AMR': 100}	1730
PGS003443	eval	{'AFR': 21.4, 'AMR': 14.3, 'ASN': 7.1, 'EAS': 21.4, 'EUR': 14.3, 'SAS': 21.4}	14
PGS003443	gwas	{'EUR': 100}	898130
PGS003444	dev	{'AMR': 100}	1730
PGS003444	eval	{'AFR': 21.4, 'AMR': 14.3, 'ASN': 7.1, 'EAS': 21.4, 'EUR': 14.3, 'SAS': 21.4}	14
PGS003444	gwas	{'EAS': 100}	433540
PGS003445	dev	{'AMR': 100}	1730
PGS003445	eval	{'AFR': 21.4, 'AMR': 14.3, 'ASN': 7.1, 'EAS': 21.4, 'EUR': 14.3, 'SAS': 21.4}	14
PGS003445	gwas	{'AMR': 100}	17155
PGS003728	eval	{'OTH': 100}	3
PGS003728	gwas	{'EAS': 100}	433540
PGS003729	eval	{'OTH': 100}	3
PGS003729	gwas	{'EUR': 100}	898130
PGS003730	eval	{'OTH': 100}	3
PGS003730	gwas	{'AFR': 6.6, 'AMR': 5.6, 'EAS': 28.4, 'EUR': 51.1, 'SAS': 8.3}	492192
PGS003731	eval	{'OTH': 100}	3
PGS003731	gwas	{'SAS': 100}	40737
PGS003732	eval	{'OTH': 100}	3
PGS003732	gwas	{'AMR': 100}	27417
PGS003733	eval	{'OTH': 100}	3
PGS003733	gwas	{'EUR': 100}	251740
PGS003734	eval	{'OTH': 100}	3
PGS003734	gwas	{'EAS': 100}	139705
PGS003735	eval	{'OTH': 100}	3
PGS003735	gwas	{'AFR': 100}	32593
PGS003751	dev	{'EUR': 100}	183216
PGS003751	eval	{'EUR': 100}	2
PGS003751	gwas	{'EUR': 100}	159208
PGS003752	dev	{'EUR': 100}	187786
PGS003752	eval	{'EUR': 100}	1
PGS003752	gwas	{'EUR': 100}	159208
PGS003867	eval	{'AFR': 12.5, 'AMR': 12.5, 'ASN': 12.5, 'EAS': 12.5, 'EUR': 25, 'GME': 12.5, 'SAS': 12.5}	8
PGS003867	gwas	{'AFR': 6.6, 'AMR': 5.6, 'EAS': 28.4, 'EUR': 51.1, 'SAS': 8.3}	492192
PGS003982	dev	{'EUR': 100}	23748
PGS003982	eval	{'EUR': 66.7, 'SAS': 33.3}	6
PGS003982	gwas	{'EUR': 100}	159208
PGS003998	dev	{'EUR': 100}	23748
PGS003998	eval	{'EUR': 66.7, 'SAS': 33.3}	6
PGS003998	gwas	{'EUR': 100}	159208
PGS004014	dev	{'EUR': 100}	23748
PGS004014	eval	{'EUR': 66.7, 'SAS': 33.3}	6
PGS004014	gwas	{'EUR': 100}	159208
PGS004024	dev	{'EUR': 100}	23748
PGS004024	eval	{'EUR': 66.7, 'SAS': 33.3}	6
PGS004024	gwas	{'EUR': 100}	159208
PGS004039	dev	{'EUR': 100}	23748
PGS004039	eval	{'EUR': 66.7, 'SAS': 33.3}	6
PGS004039	gwas	{'EUR': 100}	159208
PGS004052	dev	{'EUR': 100}	23748
PGS004052	eval	{'EUR': 66.7, 'SAS': 33.3}	6
PGS004052	gwas	{'EUR': 100}	159208
PGS004068	dev	{'EUR': 100}	23748
PGS004068	eval	{'EUR': 66.7, 'SAS': 33.3}	6
PGS004068	gwas	{'EUR': 100}	159208
PGS004082	dev	{'EUR': 100}	23748
PGS004082	eval	{'EUR': 66.7, 'SAS': 33.3}	6
PGS004082	gwas	{'EUR': 100}	159208
PGS004106	dev	{'EUR': 100}	23748
PGS004106	eval	{'EUR': 66.7, 'SAS': 33.3}	6
PGS004106	gwas	{'EUR': 100}	159208
PGS004122	dev	{'EUR': 100}	23748
PGS004122	eval	{'EUR': 66.7, 'SAS': 33.3}	6
PGS004122	gwas	{'EUR': 100}	159208
PGS004136	dev	{'EUR': 100}	23748
PGS004136	eval	{'EUR': 66.7, 'SAS': 33.3}	6
PGS004136	gwas	{'EUR': 100}	159208
PGS004152	dev	{'EUR': 100}	23748
PGS004152	eval	{'EUR': 66.7, 'SAS': 33.3}	6
PGS004152	gwas	{'EUR': 100}	159208
PGS004181	dev	{'EUR': 100}	200000
PGS004181	eval	{'EUR': 100}	1
PGS004182	dev	{'EUR': 100}	200000
PGS004182	eval	{'EUR': 100}	1
PGS004183	dev	{'EUR': 100}	200000
PGS004183	eval	{'EUR': 100}	1
PGS004184	dev	{'EUR': 100}	200000
PGS004184	eval	{'EUR': 100}	1
PGS004185	dev	{'EUR': 100}	200000
PGS004185	eval	{'EUR': 100}	1
PGS004223	eval	{'EUR': 100}	1
PGS004223	gwas	{'EUR': 99.4, 'SAS': 0.6}	659316
PGS004225	eval	{'EAS': 100}	1
PGS004225	gwas	{'ASN': 0.4, 'EAS': 99.6}	974507
PGS004226	eval	{'EAS': 100}	1
PGS004226	gwas	{'AMR': 0.2, 'EAS': 1.1, 'EUR': 97.6, 'SAS': 1.2}	1713731
PGS004310	dev	{'EUR': 100}	269710
PGS004310	eval	{'EUR': 100}	1
PGS004311	dev	{'EUR': 100}	269710
PGS004311	eval	{'EUR': 100}	1
PGS004312	dev	{'EUR': 100}	269710
PGS004312	eval	{'EUR': 100}	1
PGS004313	dev	{'EUR': 100}	269710
PGS004313	eval	{'EUR': 100}	1
PGS004314	dev	{'EUR': 100}	269710
PGS004314	eval	{'EUR': 100}	1
PGS004323	eval	{'EAS': 100}	1
PGS004323	gwas	{'EAS': 100}	210865
PGS004499	dev	{'EUR': 100}	174489
PGS004499	eval	{'EUR': 100}	1
PGS004569	dev	{'EUR': 100}	174489
PGS004569	eval	{'EUR': 100}	1
PGS004602	eval	{'EUR': 66.7, 'MAE': 33.3}	3	['MAE_EUR', 'MAE_NR']
PGS004602	gwas	{'EUR': 100}	1114458
PGS004615	eval	{'EAS': 100}	1
PGS004615	gwas	{'EAS': 100}	195768
PGS004616	eval	{'EAS': 100}	1
PGS004616	gwas	{'EAS': 100}	97884
PGS004617	eval	{'EAS': 100}	1
PGS004617	gwas	{'EAS': 100}	97884
PGS004618	eval	{'EAS': 100}	1
PGS004618	gwas	{'EAS': 100}	195768
PGS004619	eval	{'EAS': 100}	1
PGS004619	gwas	{'EAS': 100}	97884
PGS004620	eval	{'EAS': 100}	1
PGS004620	gwas	{'EAS': 100}	97884
PGS004837	dev	{'EUR': 100}	31517
PGS004837	eval	{'EUR': 100}	1
PGS004838	dev	{'SAS': 100}	35350
PGS004838	eval	{'SAS': 100}	1
PGS004839	dev	{'EUR': 100}	31517
PGS004839	eval	{'EUR': 100}	1
PGS004840	dev	{'SAS': 100}	35350
PGS004840	eval	{'SAS': 100}	1
PGS004859	eval	{'AFR': 14.3, 'AMR': 14.3, 'EAS': 14.3, 'EUR': 14.3, 'MAE': 28.6, 'SAS': 14.3}	7	['MAE_AFR', 'MAE_AMR', 'MAE_EAS', 'MAE_EUR', 'MAE_SAS', 'MAE_ASN', 'MAE_NR']
PGS004859	gwas	{'AFR': 3.5, 'AMR': 1.3, 'EUR': 81.9, 'MAO': 13.4}	1619633	['MAO_EAS', 'MAO_SAS']
PGS004868	eval	{'EUR': 100}	1
PGS004868	gwas	{'EUR': 100}	159208
PGS004870	dev	{'EUR': 100}	404
PGS004870	eval	{'EUR': 100}	7
PGS004870	gwas	{'EUR': 100}	898130
PGS004887	dev	{'NR': 1.5, 'AFR': 4.9, 'AMR': 6, 'EAS': 1.7, 'EUR': 84, 'GME': 0.9, 'SAS': 1.1}	53555
PGS004887	eval	{'MAE': 100}	1	['MAE_EUR', 'MAE_AMR', 'MAE_AFR', 'MAE_EAS', 'MAE_SAS', 'MAE_GME', 'MAE_NR']
PGS004887	gwas	{'AFR': 3.4, 'AMR': 1.3, 'EUR': 82.1, 'MAO': 13.3}	1632019	['MAO_EAS', 'MAO_SAS']
PGS004923	dev	{'EUR': 100}	130816
PGS004923	eval	{'AFR': 20, 'AMR': 6.7, 'ASN': 6.7, 'EAS': 20, 'EUR': 26.7, 'SAS': 20}	15
PGS004923	gwas	{'NR': 0.01, 'AFR': 0.4, 'AMR': 0.5, 'EAS': 14.3, 'EUR': 80.8, 'GME': 0.03, 'MAO': 3.6, 'OTH': 0.05, 'SAS': 0.3}	8527717	['MAO_SAS', 'MAO_EAS', 'MAO_AFR', 'MAO_AMR']
PGS005021	eval	{'AFR': 33.3, 'AMR': 33.3, 'EUR': 33.3}	3
PGS005021	gwas	{'NR': 50.3, 'AFR': 9.5, 'AMR': 4, 'EUR': 36.1}	1216910
PGS005022	eval	{'AFR': 33.3, 'AMR': 33.3, 'EUR': 33.3}	3
PGS005022	gwas	{'NR': 50.3, 'AFR': 9.5, 'AMR': 4, 'EUR': 36.1}	1216910
PGS005023	eval	{'AFR': 33.3, 'AMR': 33.3, 'EUR': 33.3}	3
PGS005023	gwas	{'NR': 50.3, 'AFR': 9.5, 'AMR': 4, 'EUR': 36.1}	1216910
PGS005024	eval	{'AFR': 33.3, 'AMR': 33.3, 'EUR': 33.3}	3
PGS005024	gwas	{'NR': 50.3, 'AFR': 9.5, 'AMR': 4, 'EUR': 36.1}	1216910
PGS005025	eval	{'AFR': 33.3, 'AMR': 33.3, 'EUR': 33.3}	3
PGS005025	gwas	{'NR': 50.3, 'AFR': 9.5, 'AMR': 4, 'EUR': 36.1}	1216910
PGS005026	eval	{'AFR': 33.3, 'AMR': 33.3, 'EUR': 33.3}	3
PGS005026	gwas	{'NR': 50.3, 'AFR': 9.5, 'AMR': 4, 'EUR': 36.1}	1216910
PGS005027	eval	{'AFR': 33.3, 'AMR': 33.3, 'EUR': 33.3}	3
PGS005027	gwas	{'NR': 50.3, 'AFR': 9.5, 'AMR': 4, 'EUR': 36.1}	1216910
PGS005028	eval	{'AFR': 33.3, 'AMR': 33.3, 'EUR': 33.3}	3
PGS005028	gwas	{'NR': 50.3, 'AFR': 9.5, 'AMR': 4, 'EUR': 36.1}	1216910
PGS005029	eval	{'AFR': 33.3, 'AMR': 33.3, 'EUR': 33.3}	3
PGS005029	gwas	{'NR': 50.3, 'AFR': 9.5, 'AMR': 4, 'EUR': 36.1}	1216910
PGS005030	eval	{'AFR': 33.3, 'AMR': 33.3, 'EUR': 33.3}	3
PGS005030	gwas	{'NR': 50.3, 'AFR': 9.5, 'AMR': 4, 'EUR': 36.1}	1216910
PGS005031	eval	{'AFR': 33.3, 'AMR': 33.3, 'EUR': 33.3}	3
PGS005031	gwas	{'NR': 50.3, 'AFR': 9.5, 'AMR': 4, 'EUR': 36.1}	1216910
PGS005032	eval	{'AFR': 33.3, 'AMR': 33.3, 'EUR': 33.3}	3
PGS005032	gwas	{'NR': 50.3, 'AFR': 9.5, 'AMR': 4, 'EUR': 36.1}	1216910
PGS005033	eval	{'AFR': 33.3, 'AMR': 33.3, 'EUR': 33.3}	3
PGS005033	gwas	{'NR': 50.3, 'AFR': 9.5, 'AMR': 4, 'EUR': 36.1}	1216910
PGS005108	dev	{'EAS': 100}	1936
PGS005108	eval	{'EAS': 100}	1
PGS005108	gwas	{'EAS': 100}	191764
