# Supplementary material for: pandasPGS: a Python package for easy retrieval of Polygenic Score Catalog data
Source: PeerJ. 2025 Feb 12;13:e18985. doi: 10.7717/peerj.18985 (PMC11829626; doi:10.7717/peerj.18985)
Supplement: Supplemental Information 13 — All files are in CSV format. The folder and file names match the variable names in the code. [file peerj-13-18985-s013.zip › Supplemental_Data S1/diabetes_score/samples_training.csv]

sample_number	sample_cases	sample_controls	sample_percent_male	phenotyping_free	ancestry_broad	ancestry_free	ancestry_country	ancestry_additional	source_GWAS_catalog	source_PMID	source_DOI	cohorts_additional	sample_age.unit	sample_age.estimate_type	sample_age.estimate	id	score_id	sample_age.interval.type	sample_age.interval.lower	sample_age.interval.upper	sample_age.variability_type	sample_age.variability	followup_time.estimate_type	followup_time.estimate	followup_time.interval.type	followup_time.interval.lower	followup_time.interval.upper	followup_time.variability_type	followup_time.variability	followup_time.unit
269704	18583.0	251121.0			European		UK	white British ancestry								0	PGS001327
269704	11955.0	257749.0			European		UK	white British ancestry								1	PGS001329
13026					European		UK	white British ancestry				Training + validation cohort (train_val)				2	PGS001371
391124					European		UK	UK (+ Ireland)								3	PGS001819
391124					European		UK	UK (+ Ireland)								4	PGS002027
291	143.0	148.0	0.0		East Asian	Chinese	China									5	PGS002256
3852	1938.0	1914.0		Cases = patients [that] received a clinical diagnosis of T1D at ,17 years of age and were treated with insulin from the time of diagnosis. Controls = T2D patients diagnosed between 25 and 75 years of age, were GAD autoantibody negative on testing, and were either treated with diet/oral hypoglycemic agents or had an interval of at least 1 year between diagnosis and the institution of insulin thera…	European											6	PGS000021
269704	2214.0	267490.0			European		UK	white British ancestry								7	PGS001296
269704	286.0	269418.0			European		UK	white British ancestry								8	PGS001297
391124					European		UK	UK (+ Ireland)								9	PGS001817
391124					European		UK	UK (+ Ireland)								10	PGS002025
178911	296.0	178615.0			European		U.K.									11	PGS003749
180045	1430.0	178615.0			European		U.K.									12	PGS003750
804					European											13	PGS003993
804					European											14	PGS004009
804					European											15	PGS004020
804					European											16	PGS004035
804					European											17	PGS004063
804					European											18	PGS004078
804					European											19	PGS004093
804					European											20	PGS004102
804					European											21	PGS004117
804					European											22	PGS004132
804					European											23	PGS004147
804					European											24	PGS004162
200000	2629.0	197371.0	46.3	UK Biobank codes: non-cancer codes: 1222; ICD10: E100-E109, 0240	European		UK	used UK self report 'white' category and then used an adjusted phenotype that includes a regression on the top 20 PCs					years			25	PGS004171
200000	2629.0	197371.0	46.3	UK Biobank codes: non-cancer codes: 1222; ICD10: E100-E109, 0240	European		UK	used UK self report 'white' category and then used an adjusted phenotype that includes a regression on the top 20 PCs					years			26	PGS004172
200000	2629.0	197371.0	46.3	UK Biobank codes: non-cancer codes: 1222; ICD10: E100-E109, 0240	European		UK	used UK self report 'white' category and then used an adjusted phenotype that includes a regression on the top 20 PCs					years			27	PGS004173
200000	2629.0	197371.0	46.3	UK Biobank codes: non-cancer codes: 1222; ICD10: E100-E109, 0240	European		UK	used UK self report 'white' category and then used an adjusted phenotype that includes a regression on the top 20 PCs					years			28	PGS004174
200000	2629.0	197371.0	46.3	UK Biobank codes: non-cancer codes: 1222; ICD10: E100-E109, 0240	European		UK	used UK self report 'white' category and then used an adjusted phenotype that includes a regression on the top 20 PCs					years			29	PGS004175
404					European			non-Finnish Europeans								30	PGS004874
120280	2785.0	117495.0		Type 2 diabetes ascertainment was based on self-report in an interview with a trained nurse or an ICD-10 code of E11.X in hospitalization records.	European		UK					UKB Phase 1				31	PGS000014
117946	5639.0	112307.0		Prevalent T2D status was defined using self-reported medical history and medication	European					31322649.0						32	PGS000036
21813			47.3	National registries were used to assess disease incidence. Follow-up ended at first-ever diagnosis of the disease of interest, death or at the end of follow-up on December 31, 2018, whichever came first. Disease endpoints are defined in Table S9.	European	Finnish	Finland					Used to select optimal threshold of ρ for all subsequent analyses. FINRISK surveys from 1992, 1997, 2002 and 2007	years	mean (age at baseline)	48.0	33	PGS000330
223327					European	British	UK				10.1038/s41588-020-00757-z	Training				34	PGS000712
223327					European	British	UK				10.1038/s41588-020-00757-z	Training				35	PGS000713
269704	16478.0	253226.0			European		UK	white British ancestry								36	PGS001294
269704	2188.0	267516.0			European		UK	white British ancestry								37	PGS001295
92928	4639.0	88289.0			European		UK						years	mean	56.81	38	PGS001357
391124					European		UK	UK (+ Ireland)								39	PGS001818
391124					European		UK	UK (+ Ireland)								40	PGS002026
175364	24226.0	151138.0			European	Finnish	Finland									41	PGS002243
12768	2128.0	10640.0	55.0	We used the disease definitions described in the supplement of Eastwood et al (2016). PMID: 27631769	European		UK						years			42	PGS002779
12768	2128.0	10640.0	55.0	We used the disease definitions described in the supplement of Eastwood et al (2016). PMID: 27631769	European		UK						years			43	PGS002780
21281	4959.0	16322.0		PheCode 250.2 (http://phewascatalog.org/); Binary	European											44	PGS003089
21281	4959.0	16322.0		PheCode 250.2 (http://phewascatalog.org/); Binary	European											45	PGS003090
21281	4959.0	16322.0		PheCode 250.2 (http://phewascatalog.org/); Binary	European											46	PGS003091
21281	4959.0	16322.0		PheCode 250.2 (http://phewascatalog.org/); Binary	European											47	PGS003092
21281	4959.0	16322.0		PheCode 250.2 (http://phewascatalog.org/); Binary	European											48	PGS003093
21281	4959.0	16322.0		PheCode 250.2 (http://phewascatalog.org/); Binary	European											49	PGS003094
21281	4959.0	16322.0		PheCode 250.2 (http://phewascatalog.org/); Binary	European											50	PGS003095
21281	4959.0	16322.0		PheCode 250.2 (http://phewascatalog.org/); Binary	European											51	PGS003096
21281	4959.0	16322.0		PheCode 250.2 (http://phewascatalog.org/); Binary	European											52	PGS003097
21281	4959.0	16322.0		PheCode 250.2 (http://phewascatalog.org/); Binary	European											53	PGS003098
21281	4959.0	16322.0		PheCode 250.2 (http://phewascatalog.org/); Binary	European											54	PGS003099
21281	4959.0	16322.0		PheCode 250.2 (http://phewascatalog.org/); Binary	European											55	PGS003100
21281	4959.0	16322.0		PheCode 250.2 (http://phewascatalog.org/); Binary	European											56	PGS003101
21281	4959.0	16322.0		PheCode 250.2 (http://phewascatalog.org/); Binary	European											57	PGS003102
21281	4959.0	16322.0		PheCode 250.2 (http://phewascatalog.org/); Binary	European											58	PGS003103
21281	4959.0	16322.0		PheCode 250.2 (http://phewascatalog.org/); Binary	European											59	PGS003104
21281	4959.0	16322.0		PheCode 250.2 (http://phewascatalog.org/); Binary	European											60	PGS003105
21281	4959.0	16322.0		PheCode 250.2 (http://phewascatalog.org/); Binary	European											61	PGS003106
21281	4959.0	16322.0		PheCode 250.2 (http://phewascatalog.org/); Binary	European											62	PGS003107
21281	4959.0	16322.0		PheCode 250.2 (http://phewascatalog.org/); Binary	European											63	PGS003108
203169	9937.0	193232.0		Field ID: 2443; Binary	European											64	PGS003109
203169	9937.0	193232.0		Field ID: 2443; Binary	European											65	PGS003110
203169	9937.0	193232.0		Field ID: 2443; Binary	European											66	PGS003111
203169	9937.0	193232.0		Field ID: 2443; Binary	European											67	PGS003112
203169	9937.0	193232.0		Field ID: 2443; Binary	European											68	PGS003113
203169	9937.0	193232.0		Field ID: 2443; Binary	European											69	PGS003114
203169	9937.0	193232.0		Field ID: 2443; Binary	European											70	PGS003115
203169	9937.0	193232.0		Field ID: 2443; Binary	European											71	PGS003116
203169	9937.0	193232.0		Field ID: 2443; Binary	European											72	PGS003117
203169	9937.0	193232.0		Field ID: 2443; Binary	European											73	PGS003118
203169	9937.0	193232.0		Field ID: 2443; Binary	European											74	PGS003119
203169	9937.0	193232.0		Field ID: 2443; Binary	European											75	PGS003120
203169	9937.0	193232.0		Field ID: 2443; Binary	European											76	PGS003121
203169	9937.0	193232.0		Field ID: 2443; Binary	European											77	PGS003122
203169	9937.0	193232.0		Field ID: 2443; Binary	European											78	PGS003123
1590	220.0	1370.0	0.0		South Asian		Canada, U.K.					30% validation set from each cohort				79	PGS003402
1730	409.0	1321.0			Hispanic or Latin American	Mexican	Mexico				10.1101/2022.07.11.499652					80	PGS003443
1730	409.0	1321.0			Hispanic or Latin American	Mexican	Mexico				10.1101/2022.07.11.499652					81	PGS003444
1730	409.0	1321.0			Hispanic or Latin American	Mexican	Mexico				10.1101/2022.07.11.499652					82	PGS003445
183216	4601.0	178615.0			European		U.K.									83	PGS003751
187786	9171.0	178615.0			European		U.K.									84	PGS003752
23748					European											85	PGS003982
23748					European											86	PGS003998
23748					European											87	PGS004014
23748					European											88	PGS004024
23748					European											89	PGS004039
23748					European											90	PGS004052
23748					European											91	PGS004068
23748					European											92	PGS004082
23748					European											93	PGS004106
23748					European											94	PGS004122
23748					European											95	PGS004136
23748					European											96	PGS004152
200000	22385.0	177615.0	47.1	UK Biobank codes: non-cancer codes: 1223; ICD9: 25000, 25002, 25010, 25012, 25020, 25022, 25030, 25032, 25040, 25042, 25050, 25052, 25060, 25062, 25070, 25072, 25080, 25082, 25090, 25092; ICD10: E11,E110-E119	European		UK	used UK self report 'white' category and then used an adjusted phenotype that includes a regression on the top 20 PCs					years			97	PGS004181
200000	22385.0	177615.0	47.1	UK Biobank codes: non-cancer codes: 1223; ICD9: 25000, 25002, 25010, 25012, 25020, 25022, 25030, 25032, 25040, 25042, 25050, 25052, 25060, 25062, 25070, 25072, 25080, 25082, 25090, 25092; ICD10: E11,E110-E119	European		UK	used UK self report 'white' category and then used an adjusted phenotype that includes a regression on the top 20 PCs					years			98	PGS004182
200000	22385.0	177615.0	47.1	UK Biobank codes: non-cancer codes: 1223; ICD9: 25000, 25002, 25010, 25012, 25020, 25022, 25030, 25032, 25040, 25042, 25050, 25052, 25060, 25062, 25070, 25072, 25080, 25082, 25090, 25092; ICD10: E11,E110-E119	European		UK	used UK self report 'white' category and then used an adjusted phenotype that includes a regression on the top 20 PCs					years			99	PGS004183
200000	22385.0	177615.0	47.1	UK Biobank codes: non-cancer codes: 1223; ICD9: 25000, 25002, 25010, 25012, 25020, 25022, 25030, 25032, 25040, 25042, 25050, 25052, 25060, 25062, 25070, 25072, 25080, 25082, 25090, 25092; ICD10: E11,E110-E119	European		UK	used UK self report 'white' category and then used an adjusted phenotype that includes a regression on the top 20 PCs					years			100	PGS004184
200000	22385.0	177615.0	47.1	UK Biobank codes: non-cancer codes: 1223; ICD9: 25000, 25002, 25010, 25012, 25020, 25022, 25030, 25032, 25040, 25042, 25050, 25052, 25060, 25062, 25070, 25072, 25080, 25082, 25090, 25092; ICD10: E11,E110-E119	European		UK	used UK self report 'white' category and then used an adjusted phenotype that includes a regression on the top 20 PCs					years			101	PGS004185
269710	20500.0	249210.0	46.4		European	White British	UK									102	PGS004310
269710	20500.0	249210.0	46.4		European	White British	UK									103	PGS004311
269710	20500.0	249210.0	46.4		European	White British	UK									104	PGS004312
269710	20500.0	249210.0	46.4		European	White British	UK									105	PGS004313
269710	20500.0	249210.0	46.4		European	White British	UK									106	PGS004314
174489					European											107	PGS004499
174489					European											108	PGS004569
31517				Meets any of the following case definitions: 1 (or more) diagnosis codes for Type 2 diabetes (T2D) AND 1 (or more) drug exposure for Type 2 diabetes medications EXCLUDE 1 (or more) diagnosis codes for Type 1 diabetes (T1D), OR 1 (or more) diagnosis codes AND 2 (or more) drug exposures for Type 1 diabetes and Type 2 diabetes medications with Type 2 diabetes drug exposure occurring ≥1 day before Ty…	European											109	PGS004837
35350				Any occurrence of ICD10 E11x OR SNOMED codes 44054006, 237599002, 313436004, 422099009, 703138006	South Asian											110	PGS004838
31517				Meets any of the following case definitions: 1 (or more) diagnosis codes for Type 2 diabetes (T2D) AND 1 (or more) drug exposure for Type 2 diabetes medications EXCLUDE 1 (or more) diagnosis codes for Type 1 diabetes (T1D), OR 1 (or more) diagnosis codes AND 2 (or more) drug exposures for Type 1 diabetes and Type 2 diabetes medications with Type 2 diabetes drug exposure occurring ≥1 day before Ty…	European											111	PGS004839
35350				Any occurrence of ICD10 E11x OR SNOMED codes 44054006, 237599002, 313436004, 422099009, 703138006	South Asian											112	PGS004840
404					European			non-Finnish Europeans								113	PGS004870
44964					European		US									114	PGS004887
3199					Hispanic or Latin American		US									115	PGS004887
2628					African unspecified		US									116	PGS004887
902					East Asian		US									117	PGS004887
573					South Asian		US									118	PGS004887
464					Greater Middle Eastern (Middle Eastern, North African or Persian)		US									119	PGS004887
825					Not reported		US									120	PGS004887
130816	10304.0	120512.0	47.6	Prevalent T2D status at baseline was adjudicated from a combination of retrospective hospital episode records, self-reported history of diabetes, and baseline medication using the Eastwood et al. algorithms. Incident T2D cases were ascertained following the Eastwood et al. algorithms on the basis of ICD-10 diagnosis coding E11 in either the hospital inpatient or death registry data	European	White British	U.K.	Ancestry label assigned based on genetic similarity with 1000 Genomes reference panel superpopulations					years	mean	57.0	121	PGS004923
1936				Diabetes was defined as non-fasting glucose ≥ 200 mg/dL, HbA1c ≥ 6.5% (48 mmol/mol), and/or self-reported treatment for diabetes	East Asian		Japan									122	PGS005108
