# Supplementary material for: pandasPGS: a Python package for easy retrieval of Polygenic Score Catalog data
Source: PeerJ. 2025 Feb 12;13:e18985. doi: 10.7717/peerj.18985 (PMC11829626; doi:10.7717/peerj.18985)
Supplement: Supplemental Information 13 — All files are in CSV format. The folder and file names match the variable names in the code. [file peerj-13-18985-s013.zip › Supplemental_Data S1/diabetes_score/samples_training_cohorts.csv]

score_id	sample_id	name_short	name_full	name_others
PGS001327	0	UKB	UK Biobank
PGS001329	1	UKB	UK Biobank
PGS001371	2	UKB	UK Biobank
PGS001819	3	UKB	UK Biobank
PGS002027	4	UKB	UK Biobank
PGS000021	6	WTCCC	Wellcome Trust Case Control Consortium
PGS001296	7	UKB	UK Biobank
PGS001297	8	UKB	UK Biobank
PGS001817	9	UKB	UK Biobank
PGS002025	10	UKB	UK Biobank
PGS003749	11	UKB	UK Biobank
PGS003750	12	UKB	UK Biobank
PGS003993	13	UKB	UK Biobank
PGS004009	14	UKB	UK Biobank
PGS004020	15	UKB	UK Biobank
PGS004035	16	UKB	UK Biobank
PGS004063	17	UKB	UK Biobank
PGS004078	18	UKB	UK Biobank
PGS004093	19	UKB	UK Biobank
PGS004102	20	UKB	UK Biobank
PGS004117	21	UKB	UK Biobank
PGS004132	22	UKB	UK Biobank
PGS004147	23	UKB	UK Biobank
PGS004162	24	UKB	UK Biobank
PGS004874	30	1000G	1000 Genomes
PGS000014	31	UKB	UK Biobank
PGS000036	32	UKB	UK Biobank
PGS000330	33	FINRISK	FINRISK
PGS000712	34	UKB	UK Biobank
PGS000713	35	UKB	UK Biobank
PGS001294	36	UKB	UK Biobank
PGS001295	37	UKB	UK Biobank
PGS001357	38	UKB	UK Biobank
PGS001818	39	UKB	UK Biobank
PGS002026	40	UKB	UK Biobank
PGS002243	41	FinnGen	FinnGen Biobank
PGS002779	42	UKB	UK Biobank
PGS002780	43	UKB	UK Biobank
PGS003089	44	MGI	Michigan Genomics Initiative
PGS003090	45	MGI	Michigan Genomics Initiative
PGS003091	46	MGI	Michigan Genomics Initiative
PGS003092	47	MGI	Michigan Genomics Initiative
PGS003093	48	MGI	Michigan Genomics Initiative
PGS003094	49	MGI	Michigan Genomics Initiative
PGS003095	50	MGI	Michigan Genomics Initiative
PGS003096	51	MGI	Michigan Genomics Initiative
PGS003097	52	MGI	Michigan Genomics Initiative
PGS003098	53	MGI	Michigan Genomics Initiative
PGS003099	54	MGI	Michigan Genomics Initiative
PGS003100	55	MGI	Michigan Genomics Initiative
PGS003101	56	MGI	Michigan Genomics Initiative
PGS003102	57	MGI	Michigan Genomics Initiative
PGS003103	58	MGI	Michigan Genomics Initiative
PGS003104	59	MGI	Michigan Genomics Initiative
PGS003105	60	MGI	Michigan Genomics Initiative
PGS003106	61	MGI	Michigan Genomics Initiative
PGS003107	62	MGI	Michigan Genomics Initiative
PGS003108	63	MGI	Michigan Genomics Initiative
PGS003109	64	UKB	UK Biobank
PGS003110	65	UKB	UK Biobank
PGS003111	66	UKB	UK Biobank
PGS003112	67	UKB	UK Biobank
PGS003113	68	UKB	UK Biobank
PGS003114	69	UKB	UK Biobank
PGS003115	70	UKB	UK Biobank
PGS003116	71	UKB	UK Biobank
PGS003117	72	UKB	UK Biobank
PGS003118	73	UKB	UK Biobank
PGS003119	74	UKB	UK Biobank
PGS003120	75	UKB	UK Biobank
PGS003121	76	UKB	UK Biobank
PGS003122	77	UKB	UK Biobank
PGS003123	78	UKB	UK Biobank
PGS003402	79	START	SouTh Asian BiRth CohorT
PGS003402	79	BiB	Born in Bradford
PGS003443	80	MXB	MXB
PGS003444	81	MXB	MXB
PGS003445	82	MXB	MXB
PGS003751	83	UKB	UK Biobank
PGS003752	84	UKB	UK Biobank
PGS003982	85	UKB	UK Biobank
PGS003998	86	UKB	UK Biobank
PGS004014	87	UKB	UK Biobank
PGS004024	88	UKB	UK Biobank
PGS004039	89	UKB	UK Biobank
PGS004052	90	UKB	UK Biobank
PGS004068	91	UKB	UK Biobank
PGS004082	92	UKB	UK Biobank
PGS004106	93	UKB	UK Biobank
PGS004122	94	UKB	UK Biobank
PGS004136	95	UKB	UK Biobank
PGS004152	96	UKB	UK Biobank
PGS004310	102	UKB	UK Biobank
PGS004311	103	UKB	UK Biobank
PGS004312	104	UKB	UK Biobank
PGS004313	105	UKB	UK Biobank
PGS004314	106	UKB	UK Biobank
PGS004499	107	UKB	UK Biobank
PGS004569	108	UKB	UK Biobank
PGS004837	109	AllofUs	All of Us Research Program | National Institutes of Health (NIH)
PGS004838	110	G&H	Genes & Health	East London Genes & Health (ELGH), Bradford Genes & Health, Manchester Genes & Health
PGS004839	111	AllofUs	All of Us Research Program | National Institutes of Health (NIH)
PGS004840	112	G&H	Genes & Health	East London Genes & Health (ELGH), Bradford Genes & Health, Manchester Genes & Health
PGS004870	113	1000G	1000 Genomes
PGS004887	114	MGBB	Mass General Brigham Biobank
PGS004887	115	MGBB	Mass General Brigham Biobank
PGS004887	116	MGBB	Mass General Brigham Biobank
PGS004887	117	MGBB	Mass General Brigham Biobank
PGS004887	118	MGBB	Mass General Brigham Biobank
PGS004887	119	MGBB	Mass General Brigham Biobank
PGS004887	120	MGBB	Mass General Brigham Biobank
PGS004923	121	UKB	UK Biobank
PGS005108	122	TMM	Tohoku Medical Megabank Community-based Cohort Study
