# Supplementary material for: pandasPGS: a Python package for easy retrieval of Polygenic Score Catalog data
Source: PeerJ. 2025 Feb 12;13:e18985. doi: 10.7717/peerj.18985 (PMC11829626; doi:10.7717/peerj.18985)
Supplement: Supplemental Information 13 — All files are in CSV format. The folder and file names match the variable names in the code. [file peerj-13-18985-s013.zip › Supplemental_Data S1/diabetes_score/samples_variants.csv]

sample_number	sample_cases	sample_controls	sample_percent_male	phenotyping_free	ancestry_broad	ancestry_free	ancestry_country	ancestry_additional	source_GWAS_catalog	source_PMID	source_DOI	cohorts_additional	sample_age.estimate_type	sample_age.estimate	sample_age.unit	id	score_id	sample_age.interval.type	sample_age.interval.lower	sample_age.interval.upper	sample_age.variability_type	sample_age.variability	followup_time.estimate_type	followup_time.estimate	followup_time.interval.type	followup_time.interval.lower	followup_time.interval.upper	followup_time.variability_type	followup_time.variability	followup_time.unit
336759					European			British								0	PGS002321
337488					European			British								1	PGS002324
336759					European		UK	British								2	PGS002393
337488					European		UK	British								3	PGS002396
336759					European		UK	British								4	PGS002442
337488					European		UK	British								5	PGS002445
336759					European		UK	British								6	PGS002491
337488					European		UK	British								7	PGS002494
336759					European		UK	British								8	PGS002540
337488					European		UK	British								9	PGS002543
336759					European		UK	British								10	PGS002589
337488					European		UK	British								11	PGS002592
336759					European		UK	British								12	PGS002638
337488					European		UK	British								13	PGS002641
336759					European		UK	British								14	PGS002687
337488					European		UK	British								15	PGS002690
17567	866.0	16701.0	62.21	All individuals had type 2 diabetes (T2D). Cases were individuals with diabetic retinopathy (DR). T2D and DR status were obtained using a combination of diagnosis codes. Participants were positive for T2D if they 1) had an ICD-10 from E11.0-E11.9, 2) were diagnosed with T2D by a physician, or 3) self-reported T2D. DR cases were identified by an ICD-10 code of E11.3 or self report of DR.	European	British	UK			33704450.0			mean	60.0	years	16	PGS000819
2614					European				GCST007290	30487263.0						17	PGS000862
1709					African American or Afro-Caribbean		U.S.		GCST007290	30487263.0						18	PGS000862
671	332.0	339.0	0.0		East Asian	Chinese	China									19	PGS002256
16559					European		U.K.		GCST000392	1943048.0		Source of SNP associations				20	PGS000021
5365	3577.0	1788.0			European		Denmark, UK, Others (labeled as Extant)	1,753 Caucasian multiplex type 1 diabetes families		20798335.0		Source of HLA associations				21	PGS000021
101	59.0	42.0	40.594059405940605		African unspecified		USA			30659077.0						22	PGS000023
368	0.0	368.0	28.499999999999996		African unspecified		USA			30659077.0						23	PGS000023
41	41.0	0.0	41.5		African unspecified		USA			30659077.0						24	PGS000023
801	0.0	801.0	21.6		African unspecified		USA			30659077.0						25	PGS000023
255	255.0	0.0	43.9		African unspecified		USA			30659077.0						26	PGS000023
1262	666.0	596.0	35.6576862123613		African unspecified					30659077.0						27	PGS000023
659	0.0	659.0	26.700000000000003		African unspecified		USA			30659077.0						28	PGS000023
462	0.0	462.0	34.599999999999994		African unspecified		USA			30659077.0						29	PGS000023
16086	6670.0	9416.0			European				GCST000392	19956093.0		Including: WTCCC, B58C, UKBS, CBR				30	PGS000024
29652					European				GCST005536	25751624.0						31	PGS000833
29652					European				GCST005536	25751624.0						32	PGS000869
14741	5913.0	8828.0			European		U.K.				10.1101/120022					33	PGS003749
14741	5913.0	8828.0			European		U.K.				10.1101/120022					34	PGS003750
53130				Type 1 Diabetes	European		Denmark, Finland, U.K., U.S.		GCST90013445	34127860.0						35	PGS003993
2148				Type 1 Diabetes	Other admixed ancestry		U.K., U.S.		GCST90013445	34127860.0						36	PGS003993
4249				Type 1 Diabetes	African unspecified		U.K., U.S.		GCST90013445	34127860.0						37	PGS003993
53130				Type 1 Diabetes	European		Denmark, Finland, U.K., U.S.		GCST90013445	34127860.0						38	PGS004009
2148				Type 1 Diabetes	Other admixed ancestry		U.K., U.S.		GCST90013445	34127860.0						39	PGS004009
4249				Type 1 Diabetes	African unspecified		U.K., U.S.		GCST90013445	34127860.0						40	PGS004009
53130				Type 1 Diabetes	European		Denmark, Finland, U.K., U.S.		GCST90013445	34127860.0						41	PGS004020
2148				Type 1 Diabetes	Other admixed ancestry		U.K., U.S.		GCST90013445	34127860.0						42	PGS004020
4249				Type 1 Diabetes	African unspecified		U.K., U.S.		GCST90013445	34127860.0						43	PGS004020
53130				Type 1 Diabetes	European		Denmark, Finland, U.K., U.S.		GCST90013445	34127860.0						44	PGS004035
2148				Type 1 Diabetes	Other admixed ancestry		U.K., U.S.		GCST90013445	34127860.0						45	PGS004035
4249				Type 1 Diabetes	African unspecified		U.K., U.S.		GCST90013445	34127860.0						46	PGS004035
53130				Type 1 Diabetes	European		Denmark, Finland, U.K., U.S.		GCST90013445	34127860.0						47	PGS004063
2148				Type 1 Diabetes	Other admixed ancestry		U.K., U.S.		GCST90013445	34127860.0						48	PGS004063
4249				Type 1 Diabetes	African unspecified		U.K., U.S.		GCST90013445	34127860.0						49	PGS004063
53130				Type 1 Diabetes	European		Denmark, Finland, U.K., U.S.		GCST90013445	34127860.0						50	PGS004078
2148				Type 1 Diabetes	Other admixed ancestry		U.K., U.S.		GCST90013445	34127860.0						51	PGS004078
4249				Type 1 Diabetes	African unspecified		U.K., U.S.		GCST90013445	34127860.0						52	PGS004078
53130				Type 1 Diabetes	European		Denmark, Finland, U.K., U.S.		GCST90013445	34127860.0						53	PGS004093
2148				Type 1 Diabetes	Other admixed ancestry		U.K., U.S.		GCST90013445	34127860.0						54	PGS004093
4249				Type 1 Diabetes	African unspecified		U.K., U.S.		GCST90013445	34127860.0						55	PGS004093
53130				Type 1 Diabetes	European		Denmark, Finland, U.K., U.S.		GCST90013445	34127860.0						56	PGS004102
2148				Type 1 Diabetes	Other admixed ancestry		U.K., U.S.		GCST90013445	34127860.0						57	PGS004102
4249				Type 1 Diabetes	African unspecified		U.K., U.S.		GCST90013445	34127860.0						58	PGS004102
53130				Type 1 Diabetes	European		Denmark, Finland, U.K., U.S.		GCST90013445	34127860.0						59	PGS004117
2148				Type 1 Diabetes	Other admixed ancestry		U.K., U.S.		GCST90013445	34127860.0						60	PGS004117
4249				Type 1 Diabetes	African unspecified		U.K., U.S.		GCST90013445	34127860.0						61	PGS004117
53130				Type 1 Diabetes	European		Denmark, Finland, U.K., U.S.		GCST90013445	34127860.0						62	PGS004132
2148				Type 1 Diabetes	Other admixed ancestry		U.K., U.S.		GCST90013445	34127860.0						63	PGS004132
4249				Type 1 Diabetes	African unspecified		U.K., U.S.		GCST90013445	34127860.0						64	PGS004132
53130				Type 1 Diabetes	European		Denmark, Finland, U.K., U.S.		GCST90013445	34127860.0						65	PGS004147
2148				Type 1 Diabetes	Other admixed ancestry		U.K., U.S.		GCST90013445	34127860.0						66	PGS004147
4249				Type 1 Diabetes	African unspecified		U.K., U.S.		GCST90013445	34127860.0						67	PGS004147
53130				Type 1 Diabetes	European		Denmark, Finland, U.K., U.S.		GCST90013445	34127860.0						68	PGS004162
2148				Type 1 Diabetes	Other admixed ancestry		U.K., U.S.		GCST90013445	34127860.0						69	PGS004162
4249				Type 1 Diabetes	African unspecified		U.K., U.S.		GCST90013445	34127860.0						70	PGS004162
53130					European		Denmark, Finland, U.K., U.S.		GCST90013445	34127860.0						71	PGS004874
2148					Other admixed ancestry		U.K., U.S.		GCST90013445	34127860.0						72	PGS004874
4249					African unspecified		U.K., U.S.		GCST90013445	34127860.0						73	PGS004874
159208					European		France, Germany, Netherlands, Estonia, Finland, Sweden, U.K., NR, U.S.	White European	GCST004774	28566273.0						74	PGS000014
159208					European		U.S., France, Germany, Netherlands, Estonia, Finland, Sweden, U.K., NR	White European	GCST004773	28566273.0						75	PGS000014
69033					European		U.S., France, Germany, Netherlands, Finland, Iceland, Sweden, U.K., NR	Removed 938 cases and 915 control Estonian Biobank (EB) samples from the replication analysis	GCST005047	22885922.0						76	PGS000020
69033					European		U.S., France, Germany, Netherlands, Finland, Iceland, Sweden, U.K., NR		GCST005047	22885922.0						77	PGS000031
69033					European		U.S., France, Germany, Netherlands, Finland, Iceland, Sweden, U.K., NR		GCST005047	22885922.0						78	PGS000032
69033					European		U.S., France, Germany, Netherlands, Finland, Iceland, Sweden, U.K., NR		GCST005047	22885922.0						79	PGS000033
455313	55005.0	400308.0			European, African American or Afro-Caribbean, East Asian, Hispanic or Latin American, South Asian		Bangladesh, China, Denmark, Estonia, Finland, Germany, Greece, Iceland, India, Italy, Netherlands, Pakistan, Republic of Korea, Sweden, U.K., U.S.A., NR	Multi-ancestry meta-analysis (see GCST007515 for study information where testing cohort [UKB] was included)		29632382.0		UKB was removed from the original GWAS				80	PGS000036
8214					Hispanic or Latin American		U.S., Mexico		GCST002317	24390345.0						81	PGS000125
23827					African American or Afro-Caribbean		U.S.		GCST002560	2510218.0						82	PGS000125
2583					Hispanic or Latin American		U.S., Mexico		GCST002352	2450948.0						83	PGS000125
20019					South Asian		Singapore, U.K., Pakistan		GCST002352	2450948.0						84	PGS000125
69033					European		Finland, Sweden, U.S., Iceland, Netherlands, Germany, U.K., France		GCST002352	2450948.0						85	PGS000125
18817					East Asian		Republic of Korea, Singapore, China, Philippines, Japan		GCST002352	2450948.0						86	PGS000125
26805					East Asian		Japan		GCST002128	23945395.0						87	PGS000125
898130				Not adjusted for BMI	European		NR		GCST009379	30297969.0						88	PGS000330
298957					European		U.S., Germany, Netherlands, Denmark, Estonia, Finland, Iceland, Sweden, U.K., Greece, Italy, NR	White European, European American, Northern European	GCST007517	29632382.0						89	PGS000729
1114458					European		U.S.		GCST010557	32541925.0						90	PGS000804
56092					African American or Afro-Caribbean		U.S.		GCST010557	32541925.0						91	PGS000804
20445					Hispanic or Latin American		U.S.		GCST010557	32541925.0						92	PGS000804
216287					East Asian, South Asian		U.S.		GCST010557	32541925.0						93	PGS000804
56092					African American or Afro-Caribbean		U.S.		GCST010556	32541925.0						94	PGS000804
1114458					European				GCST010555	32541925.0						95	PGS000804
20445					Hispanic or Latin American				GCST010554	32541925.0						96	PGS000804
216287					East Asian, South Asian				GCST010553	32541925.0						97	PGS000804
1114458					European				GCST010555	32541925.0						98	PGS000805
56092					African American or Afro-Caribbean		U.S.		GCST010556	32541925.0						99	PGS000806
216287					East Asian, South Asian				GCST010553	32541925.0						100	PGS000807
20445					Hispanic or Latin American				GCST010554	32541925.0						101	PGS000808
574306					European				GCST009380	30297969.0						102	PGS000832
298957					European		U.S.,Germany,Netherlands,Denmark,Estonia,Finland,Iceland,Sweden,U.K.,Greece,Italy		GCST007517	29632382.0						103	PGS000848
298957					European		U.S.,Germany,Netherlands,Denmark,Estonia,Finland,Iceland,Sweden,U.K.,Greece,Italy		GCST007517	29632382.0						104	PGS000849
298957					European		U.S.,Germany,Netherlands,Denmark,Estonia,Finland,Iceland,Sweden,U.K.,Greece,Italy		GCST007517	29632382.0						105	PGS000850
298957					European		U.S.,Germany,Netherlands,Denmark,Estonia,Finland,Iceland,Sweden,U.K.,Greece,Italy		GCST007517	29632382.0						106	PGS000851
298957					European		U.S.,Germany,Netherlands,Denmark,Estonia,Finland,Iceland,Sweden,U.K.,Greece,Italy		GCST007517	29632382.0						107	PGS000852
298957					European		U.S.,Germany,Netherlands,Denmark,Estonia,Finland,Iceland,Sweden,U.K.,Greece,Italy		GCST007517	29632382.0						108	PGS000853
17365					African American or Afro-Caribbean, East Asian, European, Hispanic or Latin American, South Asian, NR		NR, Iceland, Denmark, Iran, Finland, USA, UK			30240442.0		Scores/variants based on a clustering analysis from multiple cohorts, including: Diabetes Genes in Founder Populations (Ashkenazi) study (PMID:11246891)				109	PGS000854
17365					African American or Afro-Caribbean, East Asian, European, Hispanic or Latin American, South Asian, NR		NR, Iceland, Denmark, Iran, Finland, USA, UK			30240442.0		Scores/variants based on a clustering analysis from multiple cohorts, including: Diabetes Genes in Founder Populations (Ashkenazi) study (PMID:11246891)				110	PGS000855
17365					African American or Afro-Caribbean, East Asian, European, Hispanic or Latin American, South Asian, NR		NR, Iceland, Denmark, Iran, Finland, USA, UK			30240442.0		Scores/variants based on a clustering analysis from multiple cohorts, including: Diabetes Genes in Founder Populations (Ashkenazi) study (PMID:11246891)				111	PGS000856
17365					African American or Afro-Caribbean, East Asian, European, Hispanic or Latin American, South Asian, NR		NR, Iceland, Denmark, Iran, Finland, USA, UK			30240442.0		Scores/variants based on a clustering analysis from multiple cohorts, including: Diabetes Genes in Founder Populations (Ashkenazi) study (PMID:11246891)				112	PGS000857
17365					African American or Afro-Caribbean, East Asian, European, Hispanic or Latin American, South Asian, NR		NR, Iceland, Denmark, Iran, Finland, USA, UK			30240442.0		Scores/variants based on a clustering analysis from multiple cohorts, including: Diabetes Genes in Founder Populations (Ashkenazi) study (PMID:11246891)				113	PGS000858
898130				Not adjusted for BMI	European		NR		GCST009379	30297969.0						114	PGS000864
898130					European				GCST009379	30297969.0		EPIC: EPIC-InterAct study				115	PGS000868
159208	26676.0	132532.0			European				GCST004773		10.2337/db16-1253					116	PGS001357
159208					European		U.S., France, Germany, Netherlands, Estonia, Finland, Sweden, U.K., NR		GCST004773	28566273.0						117	PGS001781
159208					European		U.S., France, Germany, Netherlands, Estonia, Finland, Sweden, U.K., NR		GCST004773	28566273.0						118	PGS002243
36466					European		Canada,U.S.,Australia,Germany,Netherlands,Switzerland,Finland,Iceland,Sweden,U.K.,Croatia,Italy		GCST005180	20081858.0		Source of weights				119	PGS002277
298957					European		Germany,Netherlands,Denmark,Estonia,Finland,U.S.,Iceland,Sweden,U.K.,Greece,Italy		GCST007515	29632382.0		Source of variant selection				120	PGS002277
153287					South Asian, East Asian, African American or Afro-Caribbean, Hispanic or Latin American		U.S.,China,Republic of Korea,Bangladesh,India,Pakistan,U.K.		GCST007515	29632382.0		Source of variant selection				121	PGS002277
898130	74124.0	824006.0			European	European			GCST009379	30297969.0						122	PGS002308
177415	45383.0	132032.0			East Asian	Japanese			GCST90018706	34594039.0						123	PGS002308
23827	8284.0	15543.0			African American or Afro-Caribbean	African			GCST002560	25102180.0						124	PGS002308
337488					European			British								125	PGS002354
124000					East Asian		Japan									126	PGS002379
337488					European		UK	British								127	PGS002426
337488					European		UK	British								128	PGS002475
337488					European		UK	British								129	PGS002524
337488					European		UK	British								130	PGS002573
337488					European		UK	British								131	PGS002622
337488					European		UK	British								132	PGS002671
337488					European		UK	British								133	PGS002720
159208					European		U.S., France, Germany, Netherlands, Estonia, Finland, Sweden, U.K., NR		GCST004773	28566273.0						134	PGS002733
898130				Not adjusted for BMI	European		NR		GCST009379	30297969.0						135	PGS002771
159208					European		U.S., France, Germany, Netherlands, Estonia, Finland, Sweden, U.K., NR		GCST004773	28566273.0						136	PGS002779
159208					European		U.S., France, Germany, Netherlands, Estonia, Finland, Sweden, U.K., NR		GCST004773	28566273.0						137	PGS002780
360192	17275.0	342917.0		T2D; 2443	European						http://www.nealelab.is/uk-biobank					138	PGS003089
360192	17275.0	342917.0		T2D; 2443	European						http://www.nealelab.is/uk-biobank					139	PGS003090
360192	17275.0	342917.0		T2D; 2443	European						http://www.nealelab.is/uk-biobank					140	PGS003091
360192	17275.0	342917.0		T2D; 2443	European						http://www.nealelab.is/uk-biobank					141	PGS003092
360192	17275.0	342917.0		T2D; 2443	European						http://www.nealelab.is/uk-biobank					142	PGS003093
70127	12931.0	57196.0		T2D; 29358691-GCST005413	European				GCST005413							143	PGS003094
70127	12931.0	57196.0		T2D; 29358691-GCST005413	European				GCST005413							144	PGS003095
70127	12931.0	57196.0		T2D; 29358691-GCST005413	European				GCST005413							145	PGS003096
70127	12931.0	57196.0		T2D; 29358691-GCST005413	European				GCST005413							146	PGS003097
70127	12931.0	57196.0		T2D; 29358691-GCST005413	European				GCST005413							147	PGS003098
61714	1178.0	60536.0		T2D; 30054458-GCST006867	European				GCST006867	30054458.0						148	PGS003099
61714	1178.0	60536.0		T2D; 30054458-GCST006867	European				GCST006867	30054458.0						149	PGS003100
61714	1178.0	60536.0		T2D; 30054458-GCST006867	European				GCST006867	30054458.0						150	PGS003101
61714	1178.0	60536.0		T2D; 30054458-GCST006867	European				GCST006867	30054458.0						151	PGS003102
61714	1178.0	60536.0		T2D; 30054458-GCST006867	European				GCST006867	30054458.0						152	PGS003103
159208	26676.0	132532.0		T2D; METAANALYSIS-DIAGRAM	European				GCST004774							153	PGS003104
159208	26676.0	132532.0		T2D; METAANALYSIS-DIAGRAM	European				GCST004774							154	PGS003105
159208	26676.0	132532.0		T2D; METAANALYSIS-DIAGRAM	European				GCST004774							155	PGS003106
159208	26676.0	132532.0		T2D; METAANALYSIS-DIAGRAM	European				GCST004774							156	PGS003107
159208	26676.0	132532.0		T2D; METAANALYSIS-DIAGRAM	European				GCST004774							157	PGS003108
70127	12931.0	57196.0		T2D; 29358691-GCST005413	European				GCST005413							158	PGS003109
70127	12931.0	57196.0		T2D; 29358691-GCST005413	European				GCST005413							159	PGS003110
70127	12931.0	57196.0		T2D; 29358691-GCST005413	European				GCST005413							160	PGS003111
70127	12931.0	57196.0		T2D; 29358691-GCST005413	European				GCST005413							161	PGS003112
70127	12931.0	57196.0		T2D; 29358691-GCST005413	European				GCST005413							162	PGS003113
61714	1178.0	60536.0		T2D; 30054458-GCST006867	European				GCST006867	30054458.0						163	PGS003114
61714	1178.0	60536.0		T2D; 30054458-GCST006867	European				GCST006867	30054458.0						164	PGS003115
61714	1178.0	60536.0		T2D; 30054458-GCST006867	European				GCST006867	30054458.0						165	PGS003116
61714	1178.0	60536.0		T2D; 30054458-GCST006867	European				GCST006867	30054458.0						166	PGS003117
61714	1178.0	60536.0		T2D; 30054458-GCST006867	European				GCST006867	30054458.0						167	PGS003118
159208	26676.0	132532.0		T2D; METAANALYSIS-DIAGRAM	European				GCST004774							168	PGS003119
159208	26676.0	132532.0		T2D; METAANALYSIS-DIAGRAM	European				GCST004774							169	PGS003120
159208	26676.0	132532.0		T2D; METAANALYSIS-DIAGRAM	European				GCST004774							170	PGS003121
159208	26676.0	132532.0		T2D; METAANALYSIS-DIAGRAM	European				GCST004774							171	PGS003122
159208	26676.0	132532.0		T2D; METAANALYSIS-DIAGRAM	European				GCST004774							172	PGS003123
433540					East Asian		China,China, Hong Kong SAR,Japan,Philippines,Republic of Korea,Singapore,Taiwan,U.S.		GCST010118	32499647.0						173	PGS003353
69033					European		Finland,Sweden,U.S.,Iceland,Netherlands,Germany,U.K.,France		GCST002352	24509480.0						174	PGS003402
18817					East Asian		Republic of Korea,Singapore,China,Philippines,Japan		GCST002352	24509480.0						175	PGS003402
20019					South Asian		Singapore,U.K.,Pakistan		GCST002352	24509480.0						176	PGS003402
2583					Hispanic or Latin American		U.S.,Mexico		GCST002352	24509480.0						177	PGS003402
898130					European				GCST009379	30297969.0						178	PGS003443
433540					East Asian		China,China, Hong Kong SAR,Japan,Philippines,Republic of Korea,Singapore,Taiwan,U.S.		GCST010118	32499647.0						179	PGS003444
17155	7741.0	9414.0			Hispanic or Latin American	Mexican, Mexican American	Mexico, US				10.1101/2022.09.30.22280535					180	PGS003445
433540					East Asian		China,China, Hong Kong SAR,Japan,Philippines,Republic of Korea,Singapore,Taiwan,U.S.		GCST010118	32499647.0						181	PGS003728
898130					European				GCST009379	30297969.0						182	PGS003729
251740					European		Greece, Sweden, Netherlands, U.S., Finland, Denmark, U.K., France, Iceland, Germany, Estonia		GCST90132183	35551307.0						183	PGS003730
139705					East Asian		China, Hong Kong SAR, Singapore, U.S., Japan, China, Philippines, Taiwan, Republic of Korea		GCST90132183	35551307.0						184	PGS003730
40737					South Asian		Bangladesh, Pakistan, Singapore, Sri Lanka, U.K., India		GCST90132183	35551307.0						185	PGS003730
27417					Hispanic or Latin American		U.S., Mexico		GCST90132183	35551307.0						186	PGS003730
30167					African American or Afro-Caribbean		U.S.		GCST90132183	35551307.0						187	PGS003730
2426					Sub-Saharan African		South Africa		GCST90132183	35551307.0						188	PGS003730
40737					South Asian		Bangladesh, Pakistan, Singapore, Sri Lanka, U.K., India		GCST90132186	35551307.0						189	PGS003731
27417					Hispanic or Latin American		U.S., Mexico		GCST90132187	35551307.0						190	PGS003732
251740					European		Greece, Sweden, Netherlands, U.S., Finland, Denmark, U.K., France, Iceland, Germany, Estonia		GCST90132184	35551307.0						191	PGS003733
139705					East Asian		China, Hong Kong SAR, Singapore, U.S., Japan, China, Philippines, Taiwan, Republic of Korea		GCST90132185	35551307.0						192	PGS003734
30167					African American or Afro-Caribbean		U.S.		GCST90132188	35551307.0						193	PGS003735
2426					Sub-Saharan African		South Africa		GCST90132188	35551307.0						194	PGS003735
159208					European		France, Germany, Netherlands, Estonia, Finland, Sweden, U.K., U.S.		GCST004774	28566273.0						195	PGS003751
159208					European		France, Germany, Netherlands, Estonia, Finland, Sweden, U.K., U.S.		GCST004774	28566273.0						196	PGS003752
251740				Diagnoses of type 2 diabetes and detailed medication history was curated from the electronic health records by trained medical personnel.	European		Greece, Sweden, Netherlands, U.S., Finland, Denmark, U.K., France, Iceland, Germany, Estonia		GCST90132183	35551307.0		N total after excluding missing values = 2,673				197	PGS003867
139705				Diagnoses of type 2 diabetes and detailed medication history was curated from the electronic health records by trained medical personnel.	East Asian		China, Hong Kong SAR, Singapore, U.S., Japan, China, Philippines, Taiwan, Republic of Korea		GCST90132183	35551307.0		N total after excluding missing values = 2,673				198	PGS003867
40737				Diagnoses of type 2 diabetes and detailed medication history was curated from the electronic health records by trained medical personnel.	South Asian		Bangladesh, Pakistan, Singapore, Sri Lanka, U.K., India		GCST90132183	35551307.0		N total after excluding missing values = 2,673				199	PGS003867
27417				Diagnoses of type 2 diabetes and detailed medication history was curated from the electronic health records by trained medical personnel.	Hispanic or Latin American		U.S., Mexico		GCST90132183	35551307.0		N total after excluding missing values = 2,673				200	PGS003867
30167				Diagnoses of type 2 diabetes and detailed medication history was curated from the electronic health records by trained medical personnel.	African American or Afro-Caribbean		U.S.		GCST90132183	35551307.0		N total after excluding missing values = 2,673				201	PGS003867
2426				Diagnoses of type 2 diabetes and detailed medication history was curated from the electronic health records by trained medical personnel.	Sub-Saharan African		South Africa		GCST90132183	35551307.0		N total after excluding missing values = 2,673				202	PGS003867
159208				Type 2 Diabetes	European		U.S., France, Germany, Netherlands, Estonia, Finland, Sweden, U.K.		GCST004773	28566273.0						203	PGS003982
159208				Type 2 Diabetes	European		U.S., France, Germany, Netherlands, Estonia, Finland, Sweden, U.K.		GCST004773	28566273.0						204	PGS003998
159208				Type 2 Diabetes	European		U.S., France, Germany, Netherlands, Estonia, Finland, Sweden, U.K.		GCST004773	28566273.0						205	PGS004014
159208				Type 2 Diabetes	European		U.S., France, Germany, Netherlands, Estonia, Finland, Sweden, U.K.		GCST004773	28566273.0						206	PGS004024
159208				Type 2 Diabetes	European		U.S., France, Germany, Netherlands, Estonia, Finland, Sweden, U.K.		GCST004773	28566273.0						207	PGS004039
159208				Type 2 Diabetes	European		U.S., France, Germany, Netherlands, Estonia, Finland, Sweden, U.K.		GCST004773	28566273.0						208	PGS004052
159208				Type 2 Diabetes	European		U.S., France, Germany, Netherlands, Estonia, Finland, Sweden, U.K.		GCST004773	28566273.0						209	PGS004068
159208				Type 2 Diabetes	European		U.S., France, Germany, Netherlands, Estonia, Finland, Sweden, U.K.		GCST004773	28566273.0						210	PGS004082
159208				Type 2 Diabetes	European		U.S., France, Germany, Netherlands, Estonia, Finland, Sweden, U.K.		GCST004773	28566273.0						211	PGS004106
159208				Type 2 Diabetes	European		U.S., France, Germany, Netherlands, Estonia, Finland, Sweden, U.K.		GCST004773	28566273.0						212	PGS004122
159208				Type 2 Diabetes	European		U.S., France, Germany, Netherlands, Estonia, Finland, Sweden, U.K.		GCST004773	28566273.0						213	PGS004136
159208				Type 2 Diabetes	European		U.S., France, Germany, Netherlands, Estonia, Finland, Sweden, U.K.		GCST004773	28566273.0						214	PGS004152
655666					European				GCST006867	30054458.0						215	PGS004223
3650					South Asian				GCST006867	30054458.0						216	PGS004223
26805					East Asian		Japan		GCST002128	23945395.0						217	PGS004225
41646					East Asian		Japan		GCST003400	26818947.0						218	PGS004225
210865				T2D	East Asian		Japan		GCST90013693	32514122.0		RISKFACTOR_T2D_EAS				219	PGS004225
1022					East Asian				GCST000383	19401414.0						220	PGS004225
3700	1892.0	1808.0			East Asian	Chinese				19937226.0						221	PGS004225
1889					East Asian		China		GCST000601	20174558.0						222	PGS004225
7541					East Asian		Japan		GCST000787	20818381.0						223	PGS004225
2729					East Asian				GCST000796	20862305.0						224	PGS004225
15000					East Asian		Republic of Korea, Singapore, China, Japan		GCST001351	22158537.0						225	PGS004225
2034					South East Asian		Singapore		GCST001351	22158537.0						226	PGS004225
1783					Asian unspecified		Philippines		GCST001351	22158537.0						227	PGS004225
6206	2925.0	3281.0			East Asian	Chinese				22437209.0						228	PGS004225
2400	1200.0	1200.0			East Asian	Chinese				22506066.0						229	PGS004225
3712					East Asian		China		GCST001666	22961080.0						230	PGS004225
1639					East Asian		China, China, Hong Kong SAR		GCST001919	23532257.0						231	PGS004225
6206	2925.0	3281.0			East Asian	Han Chinese				24053193.0						232	PGS004225
191764					East Asian		Japan		GCST007847	30718926.0						233	PGS004225
433540					East Asian		China, China, Hong Kong SAR, Japan, Philippines, Republic of Korea, Singapore, Taiwan, U.S.		GCST010118	32499647.0						234	PGS004225
14026					East Asian		Republic of Korea		GCST010436	32794382.0						235	PGS004225
898130				Not adjusted for BMI	European		NR		GCST009379	30297969.0						236	PGS004226
298957					European		U.S.,Germany,Netherlands,Denmark,Estonia,Finland,Iceland,Sweden,U.K.,Greece,Italy		GCST007517	29632382.0						237	PGS004226
69033					European		Finland,Sweden,U.S.,Iceland,Netherlands,Germany,U.K.,France		GCST002352	24509480.0						238	PGS004226
18817					East Asian		Republic of Korea,Singapore,China,Philippines,Japan		GCST002352	24509480.0						239	PGS004226
20019					South Asian		Singapore,U.K.,Pakistan		GCST002352	24509480.0						240	PGS004226
2583					Hispanic or Latin American		U.S.,Mexico		GCST002352	24509480.0						241	PGS004226
2931					European		Finland, Sweden		GCST000028	17463246.0						242	PGS004226
10128					European		Finland, U.K.		GCST000167	18372903.0						243	PGS004226
47117					European	U.K.	Finland, Iceland, Italy, Netherlands, Germany, U.K., Croatia, France		GCST000712	20581827.0						244	PGS004226
69033					European		U.S., France, Germany, Netherlands, Finland, Iceland, Sweden, U.K.		GCST005047	22885922.0						245	PGS004226
117775					European				GCST006801	26961502.0						246	PGS004226
159208					European		U.S., France, Germany, Netherlands, Estonia, Finland, Sweden, U.K.		GCST004773	28566273.0						247	PGS004226
210865					East Asian		Japan		GCST90013693	32514122.0						248	PGS004323
1114458					European				GCST010555	32541925.0						249	PGS004602
195768	55284.0	140484.0	65.0		East Asian	Japanese	Japan, U.K.									250	PGS004615
97884	27642.0	70242.0	65.0		East Asian	Japanese	Japan, U.K.									251	PGS004616
97884	27642.0	70242.0	65.0		East Asian	Japanese	Japan, U.K.									252	PGS004617
195768	55284.0	140484.0	65.0		East Asian	Japanese	Japan, U.K.									253	PGS004618
97884	27642.0	70242.0	65.0		East Asian	Japanese	Japan, U.K.									254	PGS004619
97884	27642.0	70242.0	65.0		East Asian	Japanese	Japan, U.K.									255	PGS004620
1114458					European				GCST010555	32541925.0						256	PGS004859
56092					African American or Afro-Caribbean		U.S.		GCST010556	32541925.0						257	PGS004859
20445					Hispanic or Latin American				GCST010554	32541925.0						258	PGS004859
216287					East Asian, South Asian				GCST010553	32541925.0						259	PGS004859
212351	29166.0	183185.0		E4_DM2_STRICT (exclude DM1). ICD10 codes (E110, E111, E112, E113, E114, E115, E11[6-8], E119)	European	Finnish	Finland			36653562.0		r5 release				260	PGS004859
159208					European		U.S., France, Germany, Netherlands, Estonia, Finland, Sweden, U.K.		GCST004773	28566273.0						261	PGS004868
898130				Not adjusted for BMI	European		NR		GCST009379	30297969.0						262	PGS004870
1114458					European				GCST010557	32541925.0						263	PGS004887
56092					African American or Afro-Caribbean		U.S.		GCST010557	32541925.0						264	PGS004887
20445					Hispanic or Latin American				GCST010557	32541925.0						265	PGS004887
216287					East Asian, South Asian				GCST010557	32541925.0						266	PGS004887
224737					European					36653562.0						267	PGS004887
1276					Hispanic or Latin American		NR		GCST002783	25673413.0						268	PGS004923
236781					European		NR		GCST002783	25673413.0						269	PGS004923
887					African American or Afro-Caribbean		U.S.		GCST002783	25673413.0						270	PGS004923
94595				High density lipoprotein cholesterol	European		NR		GCST002223	24097068.0		metaGRS constituent score name: HDL				271	PGS004923
94595				Triglycerides	European		NR		GCST002216	24097068.0		metaGRS constituent score name: TG				272	PGS004923
94595				Low density liproprotein cholesterol	European		NR		GCST002222	24097068.0		metaGRS constituent score name: LDL				273	PGS004923
94595				Total cholesterol	European		NR		GCST002221	24097068.0		metaGRS constituent score name: TC				274	PGS004923
2268				Coronary artery disease	Greater Middle Eastern (Middle Eastern, North African or Persian)		NR		GCST003116	26343387.0		metaGRS constituent score name: CAD				275	PGS004923
4095				Coronary artery disease	Hispanic or Latin American		U.S.		GCST003116	26343387.0		metaGRS constituent score name: CAD				276	PGS004923
3139				Coronary artery disease	African American or Afro-Caribbean		U.S.		GCST003116	26343387.0		metaGRS constituent score name: CAD				277	PGS004923
36466					European		Canada,U.S.,Australia,Germany,Netherlands,Switzerland,Finland,Iceland,Sweden,U.K.,Croatia,Italy		GCST005180	20081858.0		Source of weights				278	PGS004923
298957					European		Germany,Netherlands,Denmark,Estonia,Finland,U.S.,Iceland,Sweden,U.K.,Greece,Italy		GCST007515	29632382.0		Source of variant selection				279	PGS004923
141217				CAD	European		Finland,Sweden,U.S.,Iceland,Italy,Netherlands,Greece,Germany,U.K.,Spain,Estonia,Republic of Ireland		GCST003116	26343387.0		RISKFACTOR_CAD_EUR				280	PGS004923
25557				CAD	South Asian		India,U.K.,Pakistan		GCST003116	26343387.0		RISKFACTOR_CAD_EUR				281	PGS004923
11323				CAD	East Asian		Republic of Korea,China		GCST003116	26343387.0		RISKFACTOR_CAD_EUR				282	PGS004923
446696	40585.0	406111.0			European		Canada,U.S.,Australia,Austria,Belgium,France,Germany,Netherlands,Switzerland,Poland,Denmark,Finland,Iceland,Sweden,U.K.,Italy,Spain		GCST006906	29531354.0						283	PGS004923
191764					East Asian		Japan		GCST007847	30718926.0						284	PGS004923
159208					European		U.S., France, Germany, Netherlands, Estonia, Finland, Sweden, U.K.		GCST004773	28566273.0						285	PGS004923
455313	55005.0	400308.0			European					30297969.0						286	PGS004923
4347					Sub-Saharan African		Kenya, South Africa, Ghana, Nigeria		GCST008114	31049640.0						287	PGS004923
433540					East Asian		China, China, Hong Kong SAR, Japan, Philippines, Republic of Korea, Singapore, Taiwan, U.S.		GCST010118	32499647.0						288	PGS004923
153287					South Asian, East Asian, African American or Afro-Caribbean, Hispanic or Latin American		U.S., China, Republic of Korea, Bangladesh, India, Pakistan, U.K.		GCST007515	29632382.0						289	PGS004923
298957					European		U.S., Germany, Netherlands, Denmark, Estonia, Finland, Iceland, Sweden, U.K., Greece, Italy		GCST007516	29632382.0						290	PGS004923
153287					South Asian, East Asian, African American or Afro-Caribbean, Hispanic or Latin American		U.S., China, Republic of Korea, Bangladesh, India, Pakistan, U.K.		GCST007516	29632382.0						291	PGS004923
256405	41245.0	215160.0			European	Finnish	Finland			36653562.0		https://finngen.gitbook.io/documentation/data-download				292	PGS004923
56637					European		U.S.		GCST90086072	33893285.0						293	PGS004923
20480					Hispanic or Latin American		U.S.		GCST008048	31217584.0						294	PGS004923
15601					African American or Afro-Caribbean		U.S.		GCST008048	31217584.0						295	PGS004923
4576					East Asian, Asian unspecified		U.S.		GCST008048	31217584.0						296	PGS004923
3551					Oceanian		U.S.		GCST008048	31217584.0						297	PGS004923
619					Native American		U.S.		GCST008048	31217584.0						298	PGS004923
898					Not reported		U.S.		GCST008048	31217584.0						299	PGS004923
51710					European		Canada, U.S., Australia, France, Germany, Netherlands, Bulgaria, Poland, Romania, Republic of Ireland, Norway, Sweden, U.K., Spain		GCST008103	31043756.0						300	PGS004923
168228					East Asian		Japan		GCST010867	33020668.0						301	PGS004923
72655					East Asian		Japan		GCST009405	31089300.0						302	PGS004923
80792					European				GCST007098	27841878.0						303	PGS004923
8231					Hispanic or Latin American				GCST007098	27841878.0						304	PGS004923
7243					East Asian				GCST007098	27841878.0						305	PGS004923
3058					African American or Afro-Caribbean				GCST007098	27841878.0						306	PGS004923
461					South Asian				GCST007098	27841878.0						307	PGS004923
405072					European		Finland, Sweden, U.S., Australia, Iceland, Italy, Netherlands, Greece, Belgium, Germany, U.K., Croatia, Switzerland, Estonia, Austria, Norway, Denmark		GCST003676	27225129.0						308	PGS004923
200622					European		Croatia, Denmark, Estonia, Finland, France, Germany, Greece, Iceland, Italy, Netherlands, Republic of Ireland, Sweden, Switzerland, U.K., U.S., Australia		GCST90002232	34059833.0						309	PGS004923
146806					European		Denmark, Finland, France, Germany, Iceland, Italy, Netherlands, Norway, Spain, Sweden, U.K., U.S.		GCST90002244	34059833.0						310	PGS004923
213038					European					25673412.0		https://portals.broadinstitute.org/collaboration/giant/index.php/GIANT_consortium_data_files#GWAS_Anthropometric_2015_Waist_Summary_Statistics				311	PGS004923
211117					European					25673412.0		https://portals.broadinstitute.org/collaboration/giant/index.php/GIANT_consortium_data_files#GWAS_Anthropometric_2015_Waist_Summary_Statistics				312	PGS004923
37037					European		Canada, U.S., Australia, Germany, Netherlands, Switzerland, Finland, Iceland, Sweden, U.K., Croatia, Italy		GCST005179	20081858.0						313	PGS004923
151013					European		Croatia, Denmark, Finland, France, Germany, Greece, Iceland, Italy, Netherlands, Republic of Ireland, Spain, Sweden, Switzerland, U.K., U.S., Australia		GCST90002238	34059833.0						314	PGS004923
49909					European		Australia, Denmark, Finland, Germany, Netherlands, Philippines, Sweden, U.K., U.S.		GCST90007310	32917775.0						315	PGS004923
49830					European		Australia, Denmark, Finland, Germany, Netherlands, Philippines, Sweden, U.K., U.S.		GCST90007322	32917775.0						316	PGS004923
80792					European				GCST007095	27841878.0						317	PGS004923
8231					Hispanic or Latin American				GCST007095	27841878.0						318	PGS004923
7243					East Asian				GCST007095	27841878.0						319	PGS004923
3058					African American or Afro-Caribbean				GCST007095	27841878.0						320	PGS004923
461					South Asian				GCST007095	27841878.0						321	PGS004923
105318					European		Australia, U.K.		GCST006803	29483656.0						322	PGS004923
165456					East Asian		Japan		GCST009403	31089300.0						323	PGS004923
75798					East Asian		Japan		GCST009402	31089300.0						324	PGS004923
89638					East Asian		Japan		GCST009399	31089300.0						325	PGS004923
362661	7193.0	355468.0			European		Canada, U.S., Australia, Austria, Belgium, France, Germany, Switzerland, Poland, Finland, Iceland, Sweden, U.K., Italy, Spain		GCST006910	29531354.0						326	PGS004923
440328	34217.0	406111.0			European		Canada, U.S., Australia, Austria, Belgium, France, Germany, Netherlands, Switzerland, Poland, Denmark, Finland, Iceland, Norway, Sweden, U.K., Italy, Spain		GCST006908	29531354.0						327	PGS004923
301663	4373.0	297290.0			European		U.S., Canada, Australia, Austria, Belgium, France, Germany, Switzerland, Poland, Finland, Iceland, Sweden, U.K., Italy, Spain		GCST006907	29531354.0						328	PGS004923
348946	5386.0	343560.0			European		Canada, U.S., Australia, Austria, Belgium, France, Germany, Poland, Finland, Iceland, Sweden, U.K., Italy, Spain		GCST006909	29531354.0						329	PGS004923
232101					European					25673412.0		https://portals.broadinstitute.org/collaboration/giant/index.php/GIANT_consortium_data_files#GWAS_Anthropometric_2015_Waist_Summary_Statistics				330	PGS004923
231355					European					25673412.0		https://portals.broadinstitute.org/collaboration/giant/index.php/GIANT_consortium_data_files#GWAS_Anthropometric_2015_Waist_Summary_Statistics				331	PGS004923
212248					European					25673412.0		https://portals.broadinstitute.org/collaboration/giant/index.php/GIANT_consortium_data_files#GWAS_Anthropometric_2015_Waist_Summary_Statistics				332	PGS004923
210086					European					25673412.0		https://portals.broadinstitute.org/collaboration/giant/index.php/GIANT_consortium_data_files#GWAS_Anthropometric_2015_Waist_Summary_Statistics				333	PGS004923
115826	51469.0	64357.0			African American or Afro-Caribbean											334	PGS005021
439509	156343.0	283166.0			European											335	PGS005021
49227	19574.0	29653.0			Hispanic or Latin American											336	PGS005021
612348	229933.0	382415.0			Not reported											337	PGS005021
115826	51469.0	64357.0			African American or Afro-Caribbean											338	PGS005022
439509	156343.0	283166.0			European											339	PGS005022
49227	19574.0	29653.0			Hispanic or Latin American											340	PGS005022
612348	229933.0	382415.0			Not reported											341	PGS005022
115826	51469.0	64357.0			African American or Afro-Caribbean											342	PGS005023
439509	156343.0	283166.0			European											343	PGS005023
49227	19574.0	29653.0			Hispanic or Latin American											344	PGS005023
612348	229933.0	382415.0			Not reported											345	PGS005023
115826	51469.0	64357.0			African American or Afro-Caribbean											346	PGS005024
439509	156343.0	283166.0			European											347	PGS005024
49227	19574.0	29653.0			Hispanic or Latin American											348	PGS005024
612348	229933.0	382415.0			Not reported											349	PGS005024
115826	51469.0	64357.0			African American or Afro-Caribbean											350	PGS005025
439509	156343.0	283166.0			European											351	PGS005025
49227	19574.0	29653.0			Hispanic or Latin American											352	PGS005025
612348	229933.0	382415.0			Not reported											353	PGS005025
115826	51469.0	64357.0			African American or Afro-Caribbean											354	PGS005026
439509	156343.0	283166.0			European											355	PGS005026
49227	19574.0	29653.0			Hispanic or Latin American											356	PGS005026
612348	229933.0	382415.0			Not reported											357	PGS005026
115826	51469.0	64357.0			African American or Afro-Caribbean											358	PGS005027
439509	156343.0	283166.0			European											359	PGS005027
49227	19574.0	29653.0			Hispanic or Latin American											360	PGS005027
612348	229933.0	382415.0			Not reported											361	PGS005027
115826	51469.0	64357.0			African American or Afro-Caribbean											362	PGS005028
439509	156343.0	283166.0			European											363	PGS005028
49227	19574.0	29653.0			Hispanic or Latin American											364	PGS005028
612348	229933.0	382415.0			Not reported											365	PGS005028
115826	51469.0	64357.0			African American or Afro-Caribbean											366	PGS005029
439509	156343.0	283166.0			European											367	PGS005029
49227	19574.0	29653.0			Hispanic or Latin American											368	PGS005029
612348	229933.0	382415.0			Not reported											369	PGS005029
115826	51469.0	64357.0			African American or Afro-Caribbean											370	PGS005030
439509	156343.0	283166.0			European											371	PGS005030
49227	19574.0	29653.0			Hispanic or Latin American											372	PGS005030
612348	229933.0	382415.0			Not reported											373	PGS005030
115826	51469.0	64357.0			African American or Afro-Caribbean											374	PGS005031
439509	156343.0	283166.0			European											375	PGS005031
49227	19574.0	29653.0			Hispanic or Latin American											376	PGS005031
612348	229933.0	382415.0			Not reported											377	PGS005031
115826	51469.0	64357.0			African American or Afro-Caribbean											378	PGS005032
439509	156343.0	283166.0			European											379	PGS005032
49227	19574.0	29653.0			Hispanic or Latin American											380	PGS005032
612348	229933.0	382415.0			Not reported											381	PGS005032
115826	51469.0	64357.0			African American or Afro-Caribbean											382	PGS005033
439509	156343.0	283166.0			European											383	PGS005033
49227	19574.0	29653.0			Hispanic or Latin American											384	PGS005033
612348	229933.0	382415.0			Not reported											385	PGS005033
191764					East Asian		Japan		GCST007847	30718926.0						386	PGS005108
