# Supplementary material for: pandasPGS: a Python package for easy retrieval of Polygenic Score Catalog data
Source: PeerJ. 2025 Feb 12;13:e18985. doi: 10.7717/peerj.18985 (PMC11829626; doi:10.7717/peerj.18985)
Supplement: Supplemental Information 13 — All files are in CSV format. The folder and file names match the variable names in the code. [file peerj-13-18985-s013.zip › Supplemental_Data S1/diabetes_score/samples_variants_cohorts.csv]

score_id	sample_id	name_short	name_full	name_others
PGS002321	0	UKB	UK Biobank
PGS002324	1	UKB	UK Biobank
PGS002393	2	UKB	UK Biobank
PGS002396	3	UKB	UK Biobank
PGS002442	4	UKB	UK Biobank
PGS002445	5	UKB	UK Biobank
PGS002491	6	UKB	UK Biobank
PGS002494	7	UKB	UK Biobank
PGS002540	8	UKB	UK Biobank
PGS002543	9	UKB	UK Biobank
PGS002589	10	UKB	UK Biobank
PGS002592	11	UKB	UK Biobank
PGS002638	12	UKB	UK Biobank
PGS002641	13	UKB	UK Biobank
PGS002687	14	UKB	UK Biobank
PGS002690	15	UKB	UK Biobank
PGS000819	16	UKB	UK Biobank
PGS000023	22	BDC	Barbara Davis Center
PGS000023	23	CLEAR	Consortium for the Longitudinal Evaluation of African Americans with Early Rheumatoid Arthritis
PGS000023	24	GoKinD	Genetics of Kidneys in Diabetes Study
PGS000023	25	NYCP	New York Cancer Project
PGS000023	26	SEARCH	Study of Epidemiology and Risk Factors in Cancer Heredity
PGS000023	27	T1DGC	Type 1 Diabetes Genetics Consortium
PGS000023	28	UAB	University of Alabama at Birmingham
PGS000023	29	UCSF	University of California, San Francisco
PGS000024	30	T1DGC	Type 1 Diabetes Genetics Consortium
PGS000833	31	B58C	British 1958 Birth Cohort Study
PGS000833	31	CBR	Cambridge BioResource
PGS000833	31	T1DGC	Type 1 Diabetes Genetics Consortium
PGS000833	31	UKBS	UK National Blood Donor Service
PGS000869	32	B58C	British 1958 Birth Cohort Study
PGS000869	32	CBR	Cambridge BioResource
PGS000869	32	T1DGC	Type 1 Diabetes Genetics Consortium
PGS000869	32	UKBS	UK National Blood Donor Service
PGS000014	74	DIAGRAM	European descent in the Diabetes Genetics Replication And Meta-analysis
PGS000014	74	GERA	Genetic Epidemiology Research in Adult Health and Aging
PGS000014	74	EPIC	European Prospective Investigation into Cancer
PGS000014	75	DIAGRAM	European descent in the Diabetes Genetics Replication And Meta-analysis
PGS000014	75	GERA	Genetic Epidemiology Research in Adult Health and Aging
PGS000014	75	EPIC	European Prospective Investigation into Cancer
PGS000020	76	HSIEA	The Hellenic study of Interactions between SNPs & Eating in Atherosclerosis
PGS000020	76	PIVUS	Prospective Investigation of the Vasculature in Uppsala Seniors
PGS000020	76	PMB	Penn Medicine Biobank
PGS000020	76	SCARFSHEEP	SCARFSHEEP
PGS000020	76	STR	Swedish Twin Registry
PGS000020	76	ULSAM	Uppsala Longitudinal Study of Adult Men
PGS000020	76	FHS	Framingham Heart Study
PGS000020	76	RS	Rotterdam Study	Rotterdam Study I, Rotterdam Study II
PGS000020	76	BHS	Busselton Health Study
PGS000020	76	DGDG	Diabetes Gene Discovery Group
PGS000020	76	DGI	Diabetes Genetics Initiative of Broad Institute of Harvard and MIT, Lund University, and Novartis Institutes of BioMedical Research
PGS000020	76	DUNDEE	DUNDEE
PGS000020	76	EAS	EAS
PGS000020	76	EUROSPAN	European Special Population Network consortium
PGS000020	76	FUSION	Finland-United States Investigation of Non-Insulin-Dependent Diabetes Mellitus Genetics
PGS000020	76	HPFS	Health Professional Follow-up Study
PGS000020	76	HNR	Heinz Nixdorf Recall Study
PGS000020	76	IMPROVE	IMPROVE
PGS000020	76	W2C	Warren 2 Consortium
PGS000020	76	GMetS	GMetS (France)
PGS000020	76	EPIC	European Prospective Investigation into Cancer
PGS000020	76	NHS	Nurses Health Study
PGS000020	76	deCODE	deCODE Genetics
PGS000020	76	WTCCC	Wellcome Trust Case Control Consortium
PGS000020	76	ARIC	Atherosclerosis Risk in Communities Study
PGS000020	76	KORA	Cooperative Health Research in the Region of Augsburg	KORA F3, KORA F4, KORA S3, KORA S4
PGS000020	76	PROMIS	The Pakistan Risk Of Myocardial Infarction Study
PGS000020	76	AMC-PAS	Osteoporosis Clinic of Asan Medical Center
PGS000020	76	DILGOM	Lifestyle and Genetic determinants of Obesity and Metabolic syndrome study
PGS000020	76	EMIL	EMIL
PGS000729	89	DIAGRAM	European descent in the Diabetes Genetics Replication And Meta-analysis
PGS000729	89	UKB	UK Biobank
PGS000729	89	GERA	Genetic Epidemiology Research in Adult Health and Aging
PGS000804	90	MVP	Million Veteran Program
PGS000804	90	PMB	Penn Medicine Biobank
PGS000804	90	MedSTAR	MedSTAR cardiac catheterization study
PGS000804	90	PennCATH	PennCATH
PGS000804	90	MDC	Malmö Diet and Cancer Study
PGS000804	90	deCODE	deCODE Genetics
PGS000804	90	DGDG	Diabetes Gene Discovery Group
PGS000804	90	DGI	Diabetes Genetics Initiative of Broad Institute of Harvard and MIT, Lund University, and Novartis Institutes of BioMedical Research
PGS000804	90	EGCUT	Estonian Genome Center of the University of Tartu
PGS000804	90	FHS	Framingham Heart Study
PGS000804	90	FUSION	Finland-United States Investigation of Non-Insulin-Dependent Diabetes Mellitus Genetics
PGS000804	90	GCKD	German Chronic Kidney Disease Study
PGS000804	90	GENOA	Genetic Epidemiology Network of Arteriopathy
PGS000804	90	GERA	Genetic Epidemiology Research in Adult Health and Aging
PGS000804	90	GoDARTS	Genetics of diabetes Audit and Research
PGS000804	90	GOMAP	Genetic Overlap between Metabolic and Psychiatric traits
PGS000804	90	HPFS	Health Professional Follow-up Study
PGS000804	90	InterAct	InterAct
PGS000804	90	KORA	Cooperative Health Research in the Region of Augsburg	KORA F3, KORA F4, KORA S3, KORA S4
PGS000804	90	MESA	Multi-Ethnic Study of Atherosclerosis
PGS000804	90	METSIM	Metabolic Syndrome In Men
PGS000804	90	MGI	Michigan Genomics Initiative
PGS000804	90	NHS	Nurses Health Study
PGS000804	90	Nugene	NUgene (Northwestern University)
PGS000804	90	PIVUS	Prospective Investigation of the Vasculature in Uppsala Seniors
PGS000804	90	PROSPER	Prospective Study of Pravastatin in the Elderly at Risk
PGS000804	90	RS	Rotterdam Study	Rotterdam Study I, Rotterdam Study II
PGS000804	90	UKB	UK Biobank
PGS000804	90	ULSAM	Uppsala Longitudinal Study of Adult Men
PGS000804	90	UPCH	Danish T2D case-control study
PGS000804	90	WTCCC	Wellcome Trust Case Control Consortium
PGS000804	90	BBJ	BioBank Japan Project
PGS000804	91	MVP	Million Veteran Program
PGS000804	91	PMB	Penn Medicine Biobank
PGS000804	91	MedSTAR	MedSTAR cardiac catheterization study
PGS000804	91	PennCATH	PennCATH
PGS000804	91	MDC	Malmö Diet and Cancer Study
PGS000804	91	deCODE	deCODE Genetics
PGS000804	91	DGDG	Diabetes Gene Discovery Group
PGS000804	91	DGI	Diabetes Genetics Initiative of Broad Institute of Harvard and MIT, Lund University, and Novartis Institutes of BioMedical Research
PGS000804	91	EGCUT	Estonian Genome Center of the University of Tartu
PGS000804	91	FHS	Framingham Heart Study
PGS000804	91	FUSION	Finland-United States Investigation of Non-Insulin-Dependent Diabetes Mellitus Genetics
PGS000804	91	GCKD	German Chronic Kidney Disease Study
PGS000804	91	GENOA	Genetic Epidemiology Network of Arteriopathy
PGS000804	91	GERA	Genetic Epidemiology Research in Adult Health and Aging
PGS000804	91	GoDARTS	Genetics of diabetes Audit and Research
PGS000804	91	GOMAP	Genetic Overlap between Metabolic and Psychiatric traits
PGS000804	91	HPFS	Health Professional Follow-up Study
PGS000804	91	InterAct	InterAct
PGS000804	91	KORA	Cooperative Health Research in the Region of Augsburg	KORA F3, KORA F4, KORA S3, KORA S4
PGS000804	91	MESA	Multi-Ethnic Study of Atherosclerosis
PGS000804	91	METSIM	Metabolic Syndrome In Men
PGS000804	91	MGI	Michigan Genomics Initiative
PGS000804	91	NHS	Nurses Health Study
PGS000804	91	Nugene	NUgene (Northwestern University)
PGS000804	91	PIVUS	Prospective Investigation of the Vasculature in Uppsala Seniors
PGS000804	91	PROSPER	Prospective Study of Pravastatin in the Elderly at Risk
PGS000804	91	RS	Rotterdam Study	Rotterdam Study I, Rotterdam Study II
PGS000804	91	UKB	UK Biobank
PGS000804	91	ULSAM	Uppsala Longitudinal Study of Adult Men
PGS000804	91	UPCH	Danish T2D case-control study
PGS000804	91	WTCCC	Wellcome Trust Case Control Consortium
PGS000804	91	BBJ	BioBank Japan Project
PGS000804	92	MVP	Million Veteran Program
PGS000804	92	PMB	Penn Medicine Biobank
PGS000804	92	MedSTAR	MedSTAR cardiac catheterization study
PGS000804	92	PennCATH	PennCATH
PGS000804	92	MDC	Malmö Diet and Cancer Study
PGS000804	92	deCODE	deCODE Genetics
PGS000804	92	DGDG	Diabetes Gene Discovery Group
PGS000804	92	DGI	Diabetes Genetics Initiative of Broad Institute of Harvard and MIT, Lund University, and Novartis Institutes of BioMedical Research
PGS000804	92	EGCUT	Estonian Genome Center of the University of Tartu
PGS000804	92	FHS	Framingham Heart Study
PGS000804	92	FUSION	Finland-United States Investigation of Non-Insulin-Dependent Diabetes Mellitus Genetics
PGS000804	92	GCKD	German Chronic Kidney Disease Study
PGS000804	92	GENOA	Genetic Epidemiology Network of Arteriopathy
PGS000804	92	GERA	Genetic Epidemiology Research in Adult Health and Aging
PGS000804	92	GoDARTS	Genetics of diabetes Audit and Research
PGS000804	92	GOMAP	Genetic Overlap between Metabolic and Psychiatric traits
PGS000804	92	HPFS	Health Professional Follow-up Study
PGS000804	92	InterAct	InterAct
PGS000804	92	KORA	Cooperative Health Research in the Region of Augsburg	KORA F3, KORA F4, KORA S3, KORA S4
PGS000804	92	MESA	Multi-Ethnic Study of Atherosclerosis
PGS000804	92	METSIM	Metabolic Syndrome In Men
PGS000804	92	MGI	Michigan Genomics Initiative
PGS000804	92	NHS	Nurses Health Study
PGS000804	92	Nugene	NUgene (Northwestern University)
PGS000804	92	PIVUS	Prospective Investigation of the Vasculature in Uppsala Seniors
PGS000804	92	PROSPER	Prospective Study of Pravastatin in the Elderly at Risk
PGS000804	92	RS	Rotterdam Study	Rotterdam Study I, Rotterdam Study II
PGS000804	92	UKB	UK Biobank
PGS000804	92	ULSAM	Uppsala Longitudinal Study of Adult Men
PGS000804	92	UPCH	Danish T2D case-control study
PGS000804	92	WTCCC	Wellcome Trust Case Control Consortium
PGS000804	92	BBJ	BioBank Japan Project
PGS000804	93	MVP	Million Veteran Program
PGS000804	93	PMB	Penn Medicine Biobank
PGS000804	93	MedSTAR	MedSTAR cardiac catheterization study
PGS000804	93	PennCATH	PennCATH
PGS000804	93	MDC	Malmö Diet and Cancer Study
PGS000804	93	deCODE	deCODE Genetics
PGS000804	93	DGDG	Diabetes Gene Discovery Group
PGS000804	93	DGI	Diabetes Genetics Initiative of Broad Institute of Harvard and MIT, Lund University, and Novartis Institutes of BioMedical Research
PGS000804	93	EGCUT	Estonian Genome Center of the University of Tartu
PGS000804	93	FHS	Framingham Heart Study
PGS000804	93	FUSION	Finland-United States Investigation of Non-Insulin-Dependent Diabetes Mellitus Genetics
PGS000804	93	GCKD	German Chronic Kidney Disease Study
PGS000804	93	GENOA	Genetic Epidemiology Network of Arteriopathy
PGS000804	93	GERA	Genetic Epidemiology Research in Adult Health and Aging
PGS000804	93	GoDARTS	Genetics of diabetes Audit and Research
PGS000804	93	GOMAP	Genetic Overlap between Metabolic and Psychiatric traits
PGS000804	93	HPFS	Health Professional Follow-up Study
PGS000804	93	InterAct	InterAct
PGS000804	93	KORA	Cooperative Health Research in the Region of Augsburg	KORA F3, KORA F4, KORA S3, KORA S4
PGS000804	93	MESA	Multi-Ethnic Study of Atherosclerosis
PGS000804	93	METSIM	Metabolic Syndrome In Men
PGS000804	93	MGI	Michigan Genomics Initiative
PGS000804	93	NHS	Nurses Health Study
PGS000804	93	Nugene	NUgene (Northwestern University)
PGS000804	93	PIVUS	Prospective Investigation of the Vasculature in Uppsala Seniors
PGS000804	93	PROSPER	Prospective Study of Pravastatin in the Elderly at Risk
PGS000804	93	RS	Rotterdam Study	Rotterdam Study I, Rotterdam Study II
PGS000804	93	UKB	UK Biobank
PGS000804	93	ULSAM	Uppsala Longitudinal Study of Adult Men
PGS000804	93	UPCH	Danish T2D case-control study
PGS000804	93	WTCCC	Wellcome Trust Case Control Consortium
PGS000804	93	BBJ	BioBank Japan Project
PGS000804	94	MVP	Million Veteran Program
PGS000804	94	PMB	Penn Medicine Biobank
PGS000804	95	MVP	Million Veteran Program
PGS000804	95	PMB	Penn Medicine Biobank
PGS000804	95	MedSTAR	MedSTAR cardiac catheterization study
PGS000804	95	PennCATH	PennCATH
PGS000804	95	MDC	Malmö Diet and Cancer Study
PGS000804	95	deCODE	deCODE Genetics
PGS000804	95	DGDG	Diabetes Gene Discovery Group
PGS000804	95	DGI	Diabetes Genetics Initiative of Broad Institute of Harvard and MIT, Lund University, and Novartis Institutes of BioMedical Research
PGS000804	95	EGCUT	Estonian Genome Center of the University of Tartu
PGS000804	95	FHS	Framingham Heart Study
PGS000804	95	FUSION	Finland-United States Investigation of Non-Insulin-Dependent Diabetes Mellitus Genetics
PGS000804	95	GCKD	German Chronic Kidney Disease Study
PGS000804	95	GENOA	Genetic Epidemiology Network of Arteriopathy
PGS000804	95	GERA	Genetic Epidemiology Research in Adult Health and Aging
PGS000804	95	GoDARTS	Genetics of diabetes Audit and Research
PGS000804	95	GOMAP	Genetic Overlap between Metabolic and Psychiatric traits
PGS000804	95	HPFS	Health Professional Follow-up Study
PGS000804	95	InterAct	InterAct
PGS000804	95	KORA	Cooperative Health Research in the Region of Augsburg	KORA F3, KORA F4, KORA S3, KORA S4
PGS000804	95	MESA	Multi-Ethnic Study of Atherosclerosis
PGS000804	95	METSIM	Metabolic Syndrome In Men
PGS000804	95	MGI	Michigan Genomics Initiative
PGS000804	95	NHS	Nurses Health Study
PGS000804	95	Nugene	NUgene (Northwestern University)
PGS000804	95	PIVUS	Prospective Investigation of the Vasculature in Uppsala Seniors
PGS000804	95	PROSPER	Prospective Study of Pravastatin in the Elderly at Risk
PGS000804	95	RS	Rotterdam Study	Rotterdam Study I, Rotterdam Study II
PGS000804	95	UKB	UK Biobank
PGS000804	95	ULSAM	Uppsala Longitudinal Study of Adult Men
PGS000804	95	UPCH	Danish T2D case-control study
PGS000804	95	WTCCC	Wellcome Trust Case Control Consortium
PGS000804	95	BioMe	BioMe® BioBank Program (Institute for Personalized Medicine at the Icahn School of Medicine at Mount Sinai)	BioMe Biobank (BMBB), MT. SINAI BioMe Biobank Platform (IMP), Charles R Bronfman Institute for Personalized Medicine - IPM / BioBank Genome Wide Association Study of Cardiovascular, Renal and Metabolic Phenotypes (IPM), Charles R Bronfman Institute for Personalized Medicine - IPM / BioBank Genome Wide Association Study of Cardiovascular, Renal and Metabolic Phenotypes I (IPM I), Charles R Bronfma…
PGS000804	96	MVP	Million Veteran Program
PGS000804	97	BBJ	BioBank Japan Project
PGS000804	97	MVP	Million Veteran Program
PGS000804	97	PGR	Pakistan Genomic Resource
PGS000805	98	MVP	Million Veteran Program
PGS000805	98	PMB	Penn Medicine Biobank
PGS000805	98	MedSTAR	MedSTAR cardiac catheterization study
PGS000805	98	PennCATH	PennCATH
PGS000805	98	MDC	Malmö Diet and Cancer Study
PGS000805	98	deCODE	deCODE Genetics
PGS000805	98	DGDG	Diabetes Gene Discovery Group
PGS000805	98	DGI	Diabetes Genetics Initiative of Broad Institute of Harvard and MIT, Lund University, and Novartis Institutes of BioMedical Research
PGS000805	98	EGCUT	Estonian Genome Center of the University of Tartu
PGS000805	98	FHS	Framingham Heart Study
PGS000805	98	FUSION	Finland-United States Investigation of Non-Insulin-Dependent Diabetes Mellitus Genetics
PGS000805	98	GCKD	German Chronic Kidney Disease Study
PGS000805	98	GENOA	Genetic Epidemiology Network of Arteriopathy
PGS000805	98	GERA	Genetic Epidemiology Research in Adult Health and Aging
PGS000805	98	GoDARTS	Genetics of diabetes Audit and Research
PGS000805	98	GOMAP	Genetic Overlap between Metabolic and Psychiatric traits
PGS000805	98	HPFS	Health Professional Follow-up Study
PGS000805	98	InterAct	InterAct
PGS000805	98	KORA	Cooperative Health Research in the Region of Augsburg	KORA F3, KORA F4, KORA S3, KORA S4
PGS000805	98	MESA	Multi-Ethnic Study of Atherosclerosis
PGS000805	98	METSIM	Metabolic Syndrome In Men
PGS000805	98	MGI	Michigan Genomics Initiative
PGS000805	98	NHS	Nurses Health Study
PGS000805	98	Nugene	NUgene (Northwestern University)
PGS000805	98	PIVUS	Prospective Investigation of the Vasculature in Uppsala Seniors
PGS000805	98	PROSPER	Prospective Study of Pravastatin in the Elderly at Risk
PGS000805	98	RS	Rotterdam Study	Rotterdam Study I, Rotterdam Study II
PGS000805	98	UKB	UK Biobank
PGS000805	98	ULSAM	Uppsala Longitudinal Study of Adult Men
PGS000805	98	UPCH	Danish T2D case-control study
PGS000805	98	WTCCC	Wellcome Trust Case Control Consortium
PGS000805	98	BioMe	BioMe® BioBank Program (Institute for Personalized Medicine at the Icahn School of Medicine at Mount Sinai)	BioMe Biobank (BMBB), MT. SINAI BioMe Biobank Platform (IMP), Charles R Bronfman Institute for Personalized Medicine - IPM / BioBank Genome Wide Association Study of Cardiovascular, Renal and Metabolic Phenotypes (IPM), Charles R Bronfman Institute for Personalized Medicine - IPM / BioBank Genome Wide Association Study of Cardiovascular, Renal and Metabolic Phenotypes I (IPM I), Charles R Bronfma…
PGS000806	99	MVP	Million Veteran Program
PGS000806	99	PMB	Penn Medicine Biobank
PGS000807	100	BBJ	BioBank Japan Project
PGS000807	100	MVP	Million Veteran Program
PGS000807	100	PGR	Pakistan Genomic Resource
PGS000808	101	MVP	Million Veteran Program
PGS000854	109	METSIM	Metabolic Syndrome In Men
PGS000854	109	UKB	UK Biobank
PGS000854	109	PHB	Partners HealthCare Biobank
PGS000855	110	METSIM	Metabolic Syndrome In Men
PGS000855	110	UKB	UK Biobank
PGS000855	110	PHB	Partners HealthCare Biobank
PGS000856	111	METSIM	Metabolic Syndrome In Men
PGS000856	111	UKB	UK Biobank
PGS000856	111	PHB	Partners HealthCare Biobank
PGS000857	112	METSIM	Metabolic Syndrome In Men
PGS000857	112	UKB	UK Biobank
PGS000857	112	PHB	Partners HealthCare Biobank
PGS000858	113	METSIM	Metabolic Syndrome In Men
PGS000858	113	UKB	UK Biobank
PGS000858	113	PHB	Partners HealthCare Biobank
PGS000868	115	deCODE	deCODE Genetics
PGS000868	115	DGDG	Diabetes Gene Discovery Group
PGS000868	115	DGI	Diabetes Genetics Initiative of Broad Institute of Harvard and MIT, Lund University, and Novartis Institutes of BioMedical Research
PGS000868	115	EGCUT	Estonian Genome Center of the University of Tartu
PGS000868	115	EPIC	European Prospective Investigation into Cancer
PGS000868	115	FHS	Framingham Heart Study
PGS000868	115	FUSION	Finland-United States Investigation of Non-Insulin-Dependent Diabetes Mellitus Genetics
PGS000868	115	GCKD	German Chronic Kidney Disease Study
PGS000868	115	GENOA	Genetic Epidemiology Network of Arteriopathy
PGS000868	115	GERA	Genetic Epidemiology Research in Adult Health and Aging
PGS000868	115	GoDARTS	Genetics of diabetes Audit and Research
PGS000868	115	GOMAP	Genetic Overlap between Metabolic and Psychiatric traits
PGS000868	115	TEENAGE	TEENs of Attica: Genes and Environment
PGS000868	115	HPFS	Health Professional Follow-up Study
PGS000868	115	KORA	Cooperative Health Research in the Region of Augsburg	KORA F3, KORA F4, KORA S3, KORA S4
PGS000868	115	MESA	Multi-Ethnic Study of Atherosclerosis
PGS000868	115	MGI	Michigan Genomics Initiative
PGS000868	115	NHS	Nurses Health Study
PGS000868	115	PIVUS	Prospective Investigation of the Vasculature in Uppsala Seniors
PGS000868	115	PROSPER	Prospective Study of Pravastatin in the Elderly at Risk
PGS000868	115	RS	Rotterdam Study	Rotterdam Study I, Rotterdam Study II
PGS000868	115	UKB	UK Biobank
PGS000868	115	WTCCC	Wellcome Trust Case Control Consortium
PGS000868	115	METSIM	Metabolic Syndrome In Men
PGS000868	115	BioMe	BioMe® BioBank Program (Institute for Personalized Medicine at the Icahn School of Medicine at Mount Sinai)	BioMe Biobank (BMBB), MT. SINAI BioMe Biobank Platform (IMP), Charles R Bronfman Institute for Personalized Medicine - IPM / BioBank Genome Wide Association Study of Cardiovascular, Renal and Metabolic Phenotypes (IPM), Charles R Bronfman Institute for Personalized Medicine - IPM / BioBank Genome Wide Association Study of Cardiovascular, Renal and Metabolic Phenotypes I (IPM I), Charles R Bronfma…
PGS001357	116	ARIC	Atherosclerosis Risk in Communities Study
PGS001357	116	deCODE	deCODE Genetics
PGS001357	116	DGDG	Diabetes Gene Discovery Group
PGS001357	116	DGI	Diabetes Genetics Initiative of Broad Institute of Harvard and MIT, Lund University, and Novartis Institutes of BioMedical Research
PGS001357	116	EGCUT	Estonian Genome Center of the University of Tartu
PGS001357	116	EPIC	European Prospective Investigation into Cancer
PGS001357	116	FHS	Framingham Heart Study
PGS001357	116	FUSION	Finland-United States Investigation of Non-Insulin-Dependent Diabetes Mellitus Genetics
PGS001357	116	GoDARTS	Genetics of diabetes Audit and Research
PGS001357	116	HPFS	Health Professional Follow-up Study
PGS001357	116	KORA	Cooperative Health Research in the Region of Augsburg	KORA F3, KORA F4, KORA S3, KORA S4
PGS001357	116	NHS	Nurses Health Study
PGS001357	116	PIVUS	Prospective Investigation of the Vasculature in Uppsala Seniors
PGS001357	116	RS	Rotterdam Study	Rotterdam Study I, Rotterdam Study II
PGS001357	116	ULSAM	Uppsala Longitudinal Study of Adult Men
PGS001357	116	WTCCC	Wellcome Trust Case Control Consortium
PGS001357	116	BioMe	BioMe® BioBank Program (Institute for Personalized Medicine at the Icahn School of Medicine at Mount Sinai)	BioMe Biobank (BMBB), MT. SINAI BioMe Biobank Platform (IMP), Charles R Bronfman Institute for Personalized Medicine - IPM / BioBank Genome Wide Association Study of Cardiovascular, Renal and Metabolic Phenotypes (IPM), Charles R Bronfman Institute for Personalized Medicine - IPM / BioBank Genome Wide Association Study of Cardiovascular, Renal and Metabolic Phenotypes I (IPM I), Charles R Bronfma…
PGS002354	125	UKB	UK Biobank
PGS002379	126	BBJ	BioBank Japan Project
PGS002426	127	UKB	UK Biobank
PGS002475	128	UKB	UK Biobank
PGS002524	129	UKB	UK Biobank
PGS002573	130	UKB	UK Biobank
PGS002622	131	UKB	UK Biobank
PGS002671	132	UKB	UK Biobank
PGS002720	133	UKB	UK Biobank
PGS002733	134	DIAGRAM	European descent in the Diabetes Genetics Replication And Meta-analysis
PGS003089	138	UKB	UK Biobank
PGS003090	139	UKB	UK Biobank
PGS003091	140	UKB	UK Biobank
PGS003092	141	UKB	UK Biobank
PGS003093	142	UKB	UK Biobank
PGS003353	173	AGEN	Asian Genetic Epidemiology Network
PGS003443	178	DIAGRAM	European descent in the Diabetes Genetics Replication And Meta-analysis
PGS003444	179	AGEN	Asian Genetic Epidemiology Network
PGS003445	180	GERA	Genetic Epidemiology Research in Adult Health and Aging
PGS003445	180	MGBB	Mass General Brigham Biobank
PGS003445	180	SIGMA	Slim Initiative in Genomic Medicine for the Americas
PGS003728	181	AGEN	Asian Genetic Epidemiology Network
PGS003729	182	DIAGRAM	European descent in the Diabetes Genetics Replication And Meta-analysis
PGS003730	183	DIAMANTE	DIAbetes Meta-ANalysis Trans-Ethnic association studies
PGS003730	184	DIAMANTE	DIAbetes Meta-ANalysis Trans-Ethnic association studies
PGS003730	185	DIAMANTE	DIAbetes Meta-ANalysis Trans-Ethnic association studies
PGS003730	186	DIAMANTE	DIAbetes Meta-ANalysis Trans-Ethnic association studies
PGS003730	187	DIAMANTE	DIAbetes Meta-ANalysis Trans-Ethnic association studies
PGS003730	188	DIAMANTE	DIAbetes Meta-ANalysis Trans-Ethnic association studies
PGS003731	189	DIAMANTE	DIAbetes Meta-ANalysis Trans-Ethnic association studies
PGS003732	190	DIAMANTE	DIAbetes Meta-ANalysis Trans-Ethnic association studies
PGS003733	191	DIAMANTE	DIAbetes Meta-ANalysis Trans-Ethnic association studies
PGS003734	192	DIAMANTE	DIAbetes Meta-ANalysis Trans-Ethnic association studies
PGS003735	193	DIAMANTE	DIAbetes Meta-ANalysis Trans-Ethnic association studies
PGS003735	194	DIAMANTE	DIAbetes Meta-ANalysis Trans-Ethnic association studies
PGS004323	248	BBJ	BioBank Japan Project
PGS004602	249	PennCATH	PennCATH
PGS004602	249	PMB	Penn Medicine Biobank
PGS004602	249	MVP	Million Veteran Program
PGS004602	249	MedSTAR	MedSTAR cardiac catheterization study
PGS004602	249	DIAMANTE	DIAbetes Meta-ANalysis Trans-Ethnic association studies
PGS004602	249	MDC	Malmö Diet and Cancer Study
PGS004615	250	BBJ	BioBank Japan Project
PGS004615	250	UKB	UK Biobank
PGS004616	251	BBJ	BioBank Japan Project
PGS004616	251	UKB	UK Biobank
PGS004617	252	BBJ	BioBank Japan Project
PGS004617	252	UKB	UK Biobank
PGS004618	253	BBJ	BioBank Japan Project
PGS004618	253	UKB	UK Biobank
PGS004619	254	BBJ	BioBank Japan Project
PGS004619	254	UKB	UK Biobank
PGS004620	255	BBJ	BioBank Japan Project
PGS004620	255	UKB	UK Biobank
PGS004859	256	MVP	Million Veteran Program
PGS004859	256	DIAMANTE	DIAbetes Meta-ANalysis Trans-Ethnic association studies
PGS004859	257	MVP	Million Veteran Program
PGS004859	257	DIAMANTE	DIAbetes Meta-ANalysis Trans-Ethnic association studies
PGS004859	258	MVP	Million Veteran Program
PGS004859	258	DIAMANTE	DIAbetes Meta-ANalysis Trans-Ethnic association studies
PGS004859	259	MVP	Million Veteran Program
PGS004859	259	DIAMANTE	DIAbetes Meta-ANalysis Trans-Ethnic association studies
PGS004859	260	FinnGen	FinnGen Biobank
PGS004868	261	DIAGRAM	European descent in the Diabetes Genetics Replication And Meta-analysis
PGS004887	267	FinnGen	FinnGen Biobank
PGS004923	292	FinnGen	FinnGen Biobank
PGS004923	302	BBJ	BioBank Japan Project
PGS004923	323	BBJ	BioBank Japan Project
PGS004923	324	BBJ	BioBank Japan Project
PGS004923	325	BBJ	BioBank Japan Project
PGS005021	334	MVP	Million Veteran Program
PGS005021	335	MVP	Million Veteran Program
PGS005021	336	MVP	Million Veteran Program
PGS005021	337	MVP	Million Veteran Program
PGS005022	338	MVP	Million Veteran Program
PGS005022	339	MVP	Million Veteran Program
PGS005022	340	MVP	Million Veteran Program
PGS005022	341	MVP	Million Veteran Program
PGS005023	342	MVP	Million Veteran Program
PGS005023	343	MVP	Million Veteran Program
PGS005023	344	MVP	Million Veteran Program
PGS005023	345	MVP	Million Veteran Program
PGS005024	346	MVP	Million Veteran Program
PGS005024	347	MVP	Million Veteran Program
PGS005024	348	MVP	Million Veteran Program
PGS005024	349	MVP	Million Veteran Program
PGS005025	350	MVP	Million Veteran Program
PGS005025	351	MVP	Million Veteran Program
PGS005025	352	MVP	Million Veteran Program
PGS005025	353	MVP	Million Veteran Program
PGS005026	354	MVP	Million Veteran Program
PGS005026	355	MVP	Million Veteran Program
PGS005026	356	MVP	Million Veteran Program
PGS005026	357	MVP	Million Veteran Program
PGS005027	358	MVP	Million Veteran Program
PGS005027	359	MVP	Million Veteran Program
PGS005027	360	MVP	Million Veteran Program
PGS005027	361	MVP	Million Veteran Program
PGS005028	362	MVP	Million Veteran Program
PGS005028	363	MVP	Million Veteran Program
PGS005028	364	MVP	Million Veteran Program
PGS005028	365	MVP	Million Veteran Program
PGS005029	366	MVP	Million Veteran Program
PGS005029	367	MVP	Million Veteran Program
PGS005029	368	MVP	Million Veteran Program
PGS005029	369	MVP	Million Veteran Program
PGS005030	370	MVP	Million Veteran Program
PGS005030	371	MVP	Million Veteran Program
PGS005030	372	MVP	Million Veteran Program
PGS005030	373	MVP	Million Veteran Program
PGS005031	374	MVP	Million Veteran Program
PGS005031	375	MVP	Million Veteran Program
PGS005031	376	MVP	Million Veteran Program
PGS005031	377	MVP	Million Veteran Program
PGS005032	378	MVP	Million Veteran Program
PGS005032	379	MVP	Million Veteran Program
PGS005032	380	MVP	Million Veteran Program
PGS005032	381	MVP	Million Veteran Program
PGS005033	382	MVP	Million Veteran Program
PGS005033	383	MVP	Million Veteran Program
PGS005033	384	MVP	Million Veteran Program
PGS005033	385	MVP	Million Veteran Program
PGS005108	386	BBJ	BioBank Japan Project
