# Supplementary material for: pandasPGS: a Python package for easy retrieval of Polygenic Score Catalog data
Source: PeerJ. 2025 Feb 12;13:e18985. doi: 10.7717/peerj.18985 (PMC11829626; doi:10.7717/peerj.18985)
Supplement: Supplemental Information 13 — All files are in CSV format. The folder and file names match the variable names in the code. [file peerj-13-18985-s013.zip › Supplemental_Data S1/diabetes_score/scores.csv]

id	name	ftp_scoring_file	matches_publication	trait_reported	trait_additional	method_name	method_params	variants_number	variants_interactions	variants_genomebuild	weight_type	date_release	license	publication.id	publication.title	publication.doi	publication.PMID	publication.journal	publication.firstauthor	publication.date_publication	ftp_harmonized_scoring_files.GRCh38.positions	ftp_harmonized_scoring_files.GRCh37.positions
PGS001327	GBE_HC221	https://ftp.ebi.ac.uk/pub/databases/spot/pgs/scores/PGS001327/ScoringFiles/PGS001327.txt.gz	True	Diabetes	https://biobankengine.stanford.edu/RIVAS_HG19/snpnet/HC221	snpnet		4053	0	GRCh37	NR	2021-10-21	PGS obtained from the Catalog should be cited appropriately, and used in accordance with any licensing restrictions set by the authors. See EBI Terms of Use (https://www.ebi.ac.uk/about/terms-of-use/) for additional details.	PGP000244	Significant sparse polygenic risk scores across 813 traits in UK Biobank.	10.1371/journal.pgen.1010105	35324888.0	PLoS Genet	Tanigawa Y	2022-03-24	https://ftp.ebi.ac.uk/pub/databases/spot/pgs/scores/PGS001327/ScoringFiles/Harmonized/PGS001327_hmPOS_GRCh38.txt.gz	https://ftp.ebi.ac.uk/pub/databases/spot/pgs/scores/PGS001327/ScoringFiles/Harmonized/PGS001327_hmPOS_GRCh37.txt.gz
PGS001329	GBE_HC652	https://ftp.ebi.ac.uk/pub/databases/spot/pgs/scores/PGS001329/ScoringFiles/PGS001329.txt.gz	True	Unspecified diabetes mellitus (time-to-event)	https://biobankengine.stanford.edu/RIVAS_HG19/snpnet/HC652	snpnet		2270	0	GRCh37	NR	2021-10-21	PGS obtained from the Catalog should be cited appropriately, and used in accordance with any licensing restrictions set by the authors. See EBI Terms of Use (https://www.ebi.ac.uk/about/terms-of-use/) for additional details.	PGP000244	Significant sparse polygenic risk scores across 813 traits in UK Biobank.	10.1371/journal.pgen.1010105	35324888.0	PLoS Genet	Tanigawa Y	2022-03-24	https://ftp.ebi.ac.uk/pub/databases/spot/pgs/scores/PGS001329/ScoringFiles/Harmonized/PGS001329_hmPOS_GRCh38.txt.gz	https://ftp.ebi.ac.uk/pub/databases/spot/pgs/scores/PGS001329/ScoringFiles/Harmonized/PGS001329_hmPOS_GRCh37.txt.gz
PGS001371	GBE_INI2976	https://ftp.ebi.ac.uk/pub/databases/spot/pgs/scores/PGS001371/ScoringFiles/PGS001371.txt.gz	True	Age diabetes diagnosed	https://biobankengine.stanford.edu/RIVAS_HG19/snpnet/INI2976	snpnet		26	0	GRCh37	NR	2021-11-25	PGS obtained from the Catalog should be cited appropriately, and used in accordance with any licensing restrictions set by the authors. See EBI Terms of Use (https://www.ebi.ac.uk/about/terms-of-use/) for additional details.	PGP000244	Significant sparse polygenic risk scores across 813 traits in UK Biobank.	10.1371/journal.pgen.1010105	35324888.0	PLoS Genet	Tanigawa Y	2022-03-24	https://ftp.ebi.ac.uk/pub/databases/spot/pgs/scores/PGS001371/ScoringFiles/Harmonized/PGS001371_hmPOS_GRCh38.txt.gz	https://ftp.ebi.ac.uk/pub/databases/spot/pgs/scores/PGS001371/ScoringFiles/Harmonized/PGS001371_hmPOS_GRCh37.txt.gz
PGS002321	disease_DIABETES_ANY_DIAGNOSED.BOLT-LMM	https://ftp.ebi.ac.uk/pub/databases/spot/pgs/scores/PGS002321/ScoringFiles/PGS002321.txt.gz	True	Diabetes (any type)		BOLT-LMM		1109311	0	GRCh37	beta	2022-06-09	PGS obtained from the Catalog should be cited appropriately, and used in accordance with any licensing restrictions set by the authors. See EBI Terms of Use (https://www.ebi.ac.uk/about/terms-of-use/) for additional details.	PGP000332	Leveraging fine-mapping and multipopulation training data to improve cross-population polygenic risk scores.	10.1038/s41588-022-01036-9	35393596.0	Nat Genet	Weissbrod O	2022-04-07	https://ftp.ebi.ac.uk/pub/databases/spot/pgs/scores/PGS002321/ScoringFiles/Harmonized/PGS002321_hmPOS_GRCh38.txt.gz	https://ftp.ebi.ac.uk/pub/databases/spot/pgs/scores/PGS002321/ScoringFiles/Harmonized/PGS002321_hmPOS_GRCh37.txt.gz
PGS002324	disease_ENDOCRINE_DIABETES.BOLT-LMM	https://ftp.ebi.ac.uk/pub/databases/spot/pgs/scores/PGS002324/ScoringFiles/PGS002324.txt.gz	True	Endocrine and diabetes diseases		BOLT-LMM		1109311	0	GRCh37	beta	2022-06-09	PGS obtained from the Catalog should be cited appropriately, and used in accordance with any licensing restrictions set by the authors. See EBI Terms of Use (https://www.ebi.ac.uk/about/terms-of-use/) for additional details.	PGP000332	Leveraging fine-mapping and multipopulation training data to improve cross-population polygenic risk scores.	10.1038/s41588-022-01036-9	35393596.0	Nat Genet	Weissbrod O	2022-04-07	https://ftp.ebi.ac.uk/pub/databases/spot/pgs/scores/PGS002324/ScoringFiles/Harmonized/PGS002324_hmPOS_GRCh38.txt.gz	https://ftp.ebi.ac.uk/pub/databases/spot/pgs/scores/PGS002324/ScoringFiles/Harmonized/PGS002324_hmPOS_GRCh37.txt.gz
PGS002393	disease_DIABETES_ANY_DIAGNOSED.P+T.0.0001	https://ftp.ebi.ac.uk/pub/databases/spot/pgs/scores/PGS002393/ScoringFiles/PGS002393.txt.gz	True	Diabetes (any type)		Pruning and Thresholding (P+T)	p < 0.0001	3813	0	GRCh37	beta	2022-06-09	PGS obtained from the Catalog should be cited appropriately, and used in accordance with any licensing restrictions set by the authors. See EBI Terms of Use (https://www.ebi.ac.uk/about/terms-of-use/) for additional details.	PGP000332	Leveraging fine-mapping and multipopulation training data to improve cross-population polygenic risk scores.	10.1038/s41588-022-01036-9	35393596.0	Nat Genet	Weissbrod O	2022-04-07	https://ftp.ebi.ac.uk/pub/databases/spot/pgs/scores/PGS002393/ScoringFiles/Harmonized/PGS002393_hmPOS_GRCh38.txt.gz	https://ftp.ebi.ac.uk/pub/databases/spot/pgs/scores/PGS002393/ScoringFiles/Harmonized/PGS002393_hmPOS_GRCh37.txt.gz
PGS002396	disease_ENDOCRINE_DIABETES.P+T.0.0001	https://ftp.ebi.ac.uk/pub/databases/spot/pgs/scores/PGS002396/ScoringFiles/PGS002396.txt.gz	True	Endocrine and diabetes diseases		Pruning and Thresholding (P+T)	p < 0.0001	3681	0	GRCh37	beta	2022-06-09	PGS obtained from the Catalog should be cited appropriately, and used in accordance with any licensing restrictions set by the authors. See EBI Terms of Use (https://www.ebi.ac.uk/about/terms-of-use/) for additional details.	PGP000332	Leveraging fine-mapping and multipopulation training data to improve cross-population polygenic risk scores.	10.1038/s41588-022-01036-9	35393596.0	Nat Genet	Weissbrod O	2022-04-07	https://ftp.ebi.ac.uk/pub/databases/spot/pgs/scores/PGS002396/ScoringFiles/Harmonized/PGS002396_hmPOS_GRCh38.txt.gz	https://ftp.ebi.ac.uk/pub/databases/spot/pgs/scores/PGS002396/ScoringFiles/Harmonized/PGS002396_hmPOS_GRCh37.txt.gz
PGS002442	disease_DIABETES_ANY_DIAGNOSED.P+T.0.001	https://ftp.ebi.ac.uk/pub/databases/spot/pgs/scores/PGS002442/ScoringFiles/PGS002442.txt.gz	True	Diabetes (any type)		Pruning and Thresholding (P+T)	p < 0.001	15915	0	GRCh37	beta	2022-06-09	PGS obtained from the Catalog should be cited appropriately, and used in accordance with any licensing restrictions set by the authors. See EBI Terms of Use (https://www.ebi.ac.uk/about/terms-of-use/) for additional details.	PGP000332	Leveraging fine-mapping and multipopulation training data to improve cross-population polygenic risk scores.	10.1038/s41588-022-01036-9	35393596.0	Nat Genet	Weissbrod O	2022-04-07	https://ftp.ebi.ac.uk/pub/databases/spot/pgs/scores/PGS002442/ScoringFiles/Harmonized/PGS002442_hmPOS_GRCh38.txt.gz	https://ftp.ebi.ac.uk/pub/databases/spot/pgs/scores/PGS002442/ScoringFiles/Harmonized/PGS002442_hmPOS_GRCh37.txt.gz
PGS002445	disease_ENDOCRINE_DIABETES.P+T.0.001	https://ftp.ebi.ac.uk/pub/databases/spot/pgs/scores/PGS002445/ScoringFiles/PGS002445.txt.gz	True	Endocrine and diabetes diseases		Pruning and Thresholding (P+T)	p < 0.001	15629	0	GRCh37	beta	2022-06-09	PGS obtained from the Catalog should be cited appropriately, and used in accordance with any licensing restrictions set by the authors. See EBI Terms of Use (https://www.ebi.ac.uk/about/terms-of-use/) for additional details.	PGP000332	Leveraging fine-mapping and multipopulation training data to improve cross-population polygenic risk scores.	10.1038/s41588-022-01036-9	35393596.0	Nat Genet	Weissbrod O	2022-04-07	https://ftp.ebi.ac.uk/pub/databases/spot/pgs/scores/PGS002445/ScoringFiles/Harmonized/PGS002445_hmPOS_GRCh38.txt.gz	https://ftp.ebi.ac.uk/pub/databases/spot/pgs/scores/PGS002445/ScoringFiles/Harmonized/PGS002445_hmPOS_GRCh37.txt.gz
PGS002491	disease_DIABETES_ANY_DIAGNOSED.P+T.0.01	https://ftp.ebi.ac.uk/pub/databases/spot/pgs/scores/PGS002491/ScoringFiles/PGS002491.txt.gz	True	Diabetes (any type)		Pruning and Thresholding (P+T)	p < 0.01	95066	0	GRCh37	beta	2022-06-09	PGS obtained from the Catalog should be cited appropriately, and used in accordance with any licensing restrictions set by the authors. See EBI Terms of Use (https://www.ebi.ac.uk/about/terms-of-use/) for additional details.	PGP000332	Leveraging fine-mapping and multipopulation training data to improve cross-population polygenic risk scores.	10.1038/s41588-022-01036-9	35393596.0	Nat Genet	Weissbrod O	2022-04-07	https://ftp.ebi.ac.uk/pub/databases/spot/pgs/scores/PGS002491/ScoringFiles/Harmonized/PGS002491_hmPOS_GRCh38.txt.gz	https://ftp.ebi.ac.uk/pub/databases/spot/pgs/scores/PGS002491/ScoringFiles/Harmonized/PGS002491_hmPOS_GRCh37.txt.gz
PGS002494	disease_ENDOCRINE_DIABETES.P+T.0.01	https://ftp.ebi.ac.uk/pub/databases/spot/pgs/scores/PGS002494/ScoringFiles/PGS002494.txt.gz	True	Endocrine and diabetes diseases		Pruning and Thresholding (P+T)	p < 0.01	93293	0	GRCh37	beta	2022-06-09	PGS obtained from the Catalog should be cited appropriately, and used in accordance with any licensing restrictions set by the authors. See EBI Terms of Use (https://www.ebi.ac.uk/about/terms-of-use/) for additional details.	PGP000332	Leveraging fine-mapping and multipopulation training data to improve cross-population polygenic risk scores.	10.1038/s41588-022-01036-9	35393596.0	Nat Genet	Weissbrod O	2022-04-07	https://ftp.ebi.ac.uk/pub/databases/spot/pgs/scores/PGS002494/ScoringFiles/Harmonized/PGS002494_hmPOS_GRCh38.txt.gz	https://ftp.ebi.ac.uk/pub/databases/spot/pgs/scores/PGS002494/ScoringFiles/Harmonized/PGS002494_hmPOS_GRCh37.txt.gz
PGS002540	disease_DIABETES_ANY_DIAGNOSED.P+T.1e-06	https://ftp.ebi.ac.uk/pub/databases/spot/pgs/scores/PGS002540/ScoringFiles/PGS002540.txt.gz	True	Diabetes (any type)		Pruning and Thresholding (P+T)	p < 1e-06	598	0	GRCh37	beta	2022-06-09	PGS obtained from the Catalog should be cited appropriately, and used in accordance with any licensing restrictions set by the authors. See EBI Terms of Use (https://www.ebi.ac.uk/about/terms-of-use/) for additional details.	PGP000332	Leveraging fine-mapping and multipopulation training data to improve cross-population polygenic risk scores.	10.1038/s41588-022-01036-9	35393596.0	Nat Genet	Weissbrod O	2022-04-07	https://ftp.ebi.ac.uk/pub/databases/spot/pgs/scores/PGS002540/ScoringFiles/Harmonized/PGS002540_hmPOS_GRCh38.txt.gz	https://ftp.ebi.ac.uk/pub/databases/spot/pgs/scores/PGS002540/ScoringFiles/Harmonized/PGS002540_hmPOS_GRCh37.txt.gz
PGS002543	disease_ENDOCRINE_DIABETES.P+T.1e-06	https://ftp.ebi.ac.uk/pub/databases/spot/pgs/scores/PGS002543/ScoringFiles/PGS002543.txt.gz	True	Endocrine and diabetes diseases		Pruning and Thresholding (P+T)	p < 1e-06	528	0	GRCh37	beta	2022-06-09	PGS obtained from the Catalog should be cited appropriately, and used in accordance with any licensing restrictions set by the authors. See EBI Terms of Use (https://www.ebi.ac.uk/about/terms-of-use/) for additional details.	PGP000332	Leveraging fine-mapping and multipopulation training data to improve cross-population polygenic risk scores.	10.1038/s41588-022-01036-9	35393596.0	Nat Genet	Weissbrod O	2022-04-07	https://ftp.ebi.ac.uk/pub/databases/spot/pgs/scores/PGS002543/ScoringFiles/Harmonized/PGS002543_hmPOS_GRCh38.txt.gz	https://ftp.ebi.ac.uk/pub/databases/spot/pgs/scores/PGS002543/ScoringFiles/Harmonized/PGS002543_hmPOS_GRCh37.txt.gz
PGS002589	disease_DIABETES_ANY_DIAGNOSED.P+T.5e-08	https://ftp.ebi.ac.uk/pub/databases/spot/pgs/scores/PGS002589/ScoringFiles/PGS002589.txt.gz	True	Diabetes (any type)		Pruning and Thresholding (P+T)	p < 5e-08	267	0	GRCh37	beta	2022-06-09	PGS obtained from the Catalog should be cited appropriately, and used in accordance with any licensing restrictions set by the authors. See EBI Terms of Use (https://www.ebi.ac.uk/about/terms-of-use/) for additional details.	PGP000332	Leveraging fine-mapping and multipopulation training data to improve cross-population polygenic risk scores.	10.1038/s41588-022-01036-9	35393596.0	Nat Genet	Weissbrod O	2022-04-07	https://ftp.ebi.ac.uk/pub/databases/spot/pgs/scores/PGS002589/ScoringFiles/Harmonized/PGS002589_hmPOS_GRCh38.txt.gz	https://ftp.ebi.ac.uk/pub/databases/spot/pgs/scores/PGS002589/ScoringFiles/Harmonized/PGS002589_hmPOS_GRCh37.txt.gz
PGS002592	disease_ENDOCRINE_DIABETES.P+T.5e-08	https://ftp.ebi.ac.uk/pub/databases/spot/pgs/scores/PGS002592/ScoringFiles/PGS002592.txt.gz	True	Endocrine and diabetes diseases		Pruning and Thresholding (P+T)	p < 5e-08	187	0	GRCh37	beta	2022-06-09	PGS obtained from the Catalog should be cited appropriately, and used in accordance with any licensing restrictions set by the authors. See EBI Terms of Use (https://www.ebi.ac.uk/about/terms-of-use/) for additional details.	PGP000332	Leveraging fine-mapping and multipopulation training data to improve cross-population polygenic risk scores.	10.1038/s41588-022-01036-9	35393596.0	Nat Genet	Weissbrod O	2022-04-07	https://ftp.ebi.ac.uk/pub/databases/spot/pgs/scores/PGS002592/ScoringFiles/Harmonized/PGS002592_hmPOS_GRCh38.txt.gz	https://ftp.ebi.ac.uk/pub/databases/spot/pgs/scores/PGS002592/ScoringFiles/Harmonized/PGS002592_hmPOS_GRCh37.txt.gz
PGS002638	disease_DIABETES_ANY_DIAGNOSED.PolyFun-pred	https://ftp.ebi.ac.uk/pub/databases/spot/pgs/scores/PGS002638/ScoringFiles/PGS002638.txt.gz	True	Diabetes (any type)		PolyFun-pred		247386	0	GRCh37	beta	2022-06-09	PGS obtained from the Catalog should be cited appropriately, and used in accordance with any licensing restrictions set by the authors. See EBI Terms of Use (https://www.ebi.ac.uk/about/terms-of-use/) for additional details.	PGP000332	Leveraging fine-mapping and multipopulation training data to improve cross-population polygenic risk scores.	10.1038/s41588-022-01036-9	35393596.0	Nat Genet	Weissbrod O	2022-04-07	https://ftp.ebi.ac.uk/pub/databases/spot/pgs/scores/PGS002638/ScoringFiles/Harmonized/PGS002638_hmPOS_GRCh38.txt.gz	https://ftp.ebi.ac.uk/pub/databases/spot/pgs/scores/PGS002638/ScoringFiles/Harmonized/PGS002638_hmPOS_GRCh37.txt.gz
PGS002641	disease_ENDOCRINE_DIABETES.PolyFun-pred	https://ftp.ebi.ac.uk/pub/databases/spot/pgs/scores/PGS002641/ScoringFiles/PGS002641.txt.gz	True	Endocrine and diabetes diseases		PolyFun-pred		256678	0	GRCh37	beta	2022-06-09	PGS obtained from the Catalog should be cited appropriately, and used in accordance with any licensing restrictions set by the authors. See EBI Terms of Use (https://www.ebi.ac.uk/about/terms-of-use/) for additional details.	PGP000332	Leveraging fine-mapping and multipopulation training data to improve cross-population polygenic risk scores.	10.1038/s41588-022-01036-9	35393596.0	Nat Genet	Weissbrod O	2022-04-07	https://ftp.ebi.ac.uk/pub/databases/spot/pgs/scores/PGS002641/ScoringFiles/Harmonized/PGS002641_hmPOS_GRCh38.txt.gz	https://ftp.ebi.ac.uk/pub/databases/spot/pgs/scores/PGS002641/ScoringFiles/Harmonized/PGS002641_hmPOS_GRCh37.txt.gz
PGS002687	disease_DIABETES_ANY_DIAGNOSED.SBayesR	https://ftp.ebi.ac.uk/pub/databases/spot/pgs/scores/PGS002687/ScoringFiles/PGS002687.txt.gz	True	Diabetes (any type)		SBayesR		923080	0	GRCh37	beta	2022-06-09	PGS obtained from the Catalog should be cited appropriately, and used in accordance with any licensing restrictions set by the authors. See EBI Terms of Use (https://www.ebi.ac.uk/about/terms-of-use/) for additional details.	PGP000332	Leveraging fine-mapping and multipopulation training data to improve cross-population polygenic risk scores.	10.1038/s41588-022-01036-9	35393596.0	Nat Genet	Weissbrod O	2022-04-07	https://ftp.ebi.ac.uk/pub/databases/spot/pgs/scores/PGS002687/ScoringFiles/Harmonized/PGS002687_hmPOS_GRCh38.txt.gz	https://ftp.ebi.ac.uk/pub/databases/spot/pgs/scores/PGS002687/ScoringFiles/Harmonized/PGS002687_hmPOS_GRCh37.txt.gz
PGS002690	disease_ENDOCRINE_DIABETES.SBayesR	https://ftp.ebi.ac.uk/pub/databases/spot/pgs/scores/PGS002690/ScoringFiles/PGS002690.txt.gz	True	Endocrine and diabetes diseases		SBayesR		905637	0	GRCh37	beta	2022-06-09	PGS obtained from the Catalog should be cited appropriately, and used in accordance with any licensing restrictions set by the authors. See EBI Terms of Use (https://www.ebi.ac.uk/about/terms-of-use/) for additional details.	PGP000332	Leveraging fine-mapping and multipopulation training data to improve cross-population polygenic risk scores.	10.1038/s41588-022-01036-9	35393596.0	Nat Genet	Weissbrod O	2022-04-07	https://ftp.ebi.ac.uk/pub/databases/spot/pgs/scores/PGS002690/ScoringFiles/Harmonized/PGS002690_hmPOS_GRCh38.txt.gz	https://ftp.ebi.ac.uk/pub/databases/spot/pgs/scores/PGS002690/ScoringFiles/Harmonized/PGS002690_hmPOS_GRCh37.txt.gz
PGS000819	PRS_DR	https://ftp.ebi.ac.uk/pub/databases/spot/pgs/scores/PGS000819/ScoringFiles/PGS000819.txt.gz	True	Diabetic retinopathy		LDpred	P = 0.0024, rho = 0.001	3537914	0	GRCh37	NR	2021-07-29	PGS obtained from the Catalog should be cited appropriately, and used in accordance with any licensing restrictions set by the authors. See EBI Terms of Use (https://www.ebi.ac.uk/about/terms-of-use/) for additional details.	PGP000203	Genome-wide polygenic risk score for retinopathy of type 2 diabetes.	10.1093/hmg/ddab067	33704450.0	Hum Mol Genet	Forrest IS	2021-05-01	https://ftp.ebi.ac.uk/pub/databases/spot/pgs/scores/PGS000819/ScoringFiles/Harmonized/PGS000819_hmPOS_GRCh38.txt.gz	https://ftp.ebi.ac.uk/pub/databases/spot/pgs/scores/PGS000819/ScoringFiles/Harmonized/PGS000819_hmPOS_GRCh37.txt.gz
PGS000862	DR	https://ftp.ebi.ac.uk/pub/databases/spot/pgs/scores/PGS000862/ScoringFiles/PGS000862.txt.gz	True	Diabetic Retinopathy		Genome-wide significant variants	r2=0.1, 250kb window	30	0	GRCh37	NR	2021-11-04	PGS obtained from the Catalog should be cited appropriately, and used in accordance with any licensing restrictions set by the authors. See EBI Terms of Use (https://www.ebi.ac.uk/about/terms-of-use/) for additional details.	PGP000211	Genome-wide association analyses highlight etiological differences underlying newly defined subtypes of diabetes	10.1038/s41588-021-00948-2	34737425.0	Nat Genet	Aly DM	2021-11-04	https://ftp.ebi.ac.uk/pub/databases/spot/pgs/scores/PGS000862/ScoringFiles/Harmonized/PGS000862_hmPOS_GRCh38.txt.gz	https://ftp.ebi.ac.uk/pub/databases/spot/pgs/scores/PGS000862/ScoringFiles/Harmonized/PGS000862_hmPOS_GRCh37.txt.gz
PGS001819	portability-PLR_250.7	https://ftp.ebi.ac.uk/pub/databases/spot/pgs/scores/PGS001819/ScoringFiles/PGS001819.txt.gz	True	Diabetic retinopathy	endocrine/metabolic	Penalized regression (bigstatsr)	HapMap3 variants	249	0	GRCh37	beta	2022-01-10	PGS obtained from the Catalog should be cited appropriately, and used in accordance with any licensing restrictions set by the authors. See EBI Terms of Use (https://www.ebi.ac.uk/about/terms-of-use/) for additional details.	PGP000263	Portability of 245 polygenic scores when derived from the UK Biobank and applied to 9 ancestry groups from the same cohort	10.1016/j.ajhg.2021.11.008	34995502.0	Am J Hum Genet	Privé F	2022-01-06	https://ftp.ebi.ac.uk/pub/databases/spot/pgs/scores/PGS001819/ScoringFiles/Harmonized/PGS001819_hmPOS_GRCh38.txt.gz	https://ftp.ebi.ac.uk/pub/databases/spot/pgs/scores/PGS001819/ScoringFiles/Harmonized/PGS001819_hmPOS_GRCh37.txt.gz
PGS002027	portability-ldpred2_250.7	https://ftp.ebi.ac.uk/pub/databases/spot/pgs/scores/PGS002027/ScoringFiles/PGS002027.txt.gz	True	Diabetic retinopathy	endocrine/metabolic	LDpred2 (bigsnpr)	LDpred2-auto using HapMap3 variants	389029	0	GRCh37	beta	2022-01-10	PGS obtained from the Catalog should be cited appropriately, and used in accordance with any licensing restrictions set by the authors. See EBI Terms of Use (https://www.ebi.ac.uk/about/terms-of-use/) for additional details.	PGP000263	Portability of 245 polygenic scores when derived from the UK Biobank and applied to 9 ancestry groups from the same cohort	10.1016/j.ajhg.2021.11.008	34995502.0	Am J Hum Genet	Privé F	2022-01-06	https://ftp.ebi.ac.uk/pub/databases/spot/pgs/scores/PGS002027/ScoringFiles/Harmonized/PGS002027_hmPOS_GRCh38.txt.gz	https://ftp.ebi.ac.uk/pub/databases/spot/pgs/scores/PGS002027/ScoringFiles/Harmonized/PGS002027_hmPOS_GRCh37.txt.gz
PGS002256	GRS4_GDM	https://ftp.ebi.ac.uk/pub/databases/spot/pgs/scores/PGS002256/ScoringFiles/PGS002256.txt.gz	True	Gestational diabetes mellitus in early pregnancy		Genome-wide significant variants	p < 0.05	4	0	NR	log(OR)	2022-02-16	PGS obtained from the Catalog should be cited appropriately, and used in accordance with any licensing restrictions set by the authors. See EBI Terms of Use (https://www.ebi.ac.uk/about/terms-of-use/) for additional details.	PGP000282	An early prediction model for gestational diabetes mellitus based on genetic variants and clinical characteristics in China.	10.1186/s13098-022-00788-y	35073990.0	Diabetol Metab Syndr	Wu Q	2022-01-24	https://ftp.ebi.ac.uk/pub/databases/spot/pgs/scores/PGS002256/ScoringFiles/Harmonized/PGS002256_hmPOS_GRCh38.txt.gz	https://ftp.ebi.ac.uk/pub/databases/spot/pgs/scores/PGS002256/ScoringFiles/Harmonized/PGS002256_hmPOS_GRCh37.txt.gz
PGS000021	GRS1	https://ftp.ebi.ac.uk/pub/databases/spot/pgs/scores/PGS000021/ScoringFiles/PGS000021.txt.gz	True	Type 1 diabetes (T1D)		SNP associations curated from the literature	HLA Haplotypes called with SNP2HLA using the T1DGC reference panel	33	0	NR	NR	2019-10-14	PGS obtained from the Catalog should be cited appropriately, and used in accordance with any licensing restrictions set by the authors. See EBI Terms of Use (https://www.ebi.ac.uk/about/terms-of-use/) for additional details.	PGP000011	A Type 1 Diabetes Genetic Risk Score Can Aid Discrimination Between Type 1 and Type 2 Diabetes in Young Adults.	10.2337/dc15-1111	26577414.0	Diabetes Care	Oram RA	2015-11-17	https://ftp.ebi.ac.uk/pub/databases/spot/pgs/scores/PGS000021/ScoringFiles/Harmonized/PGS000021_hmPOS_GRCh38.txt.gz	https://ftp.ebi.ac.uk/pub/databases/spot/pgs/scores/PGS000021/ScoringFiles/Harmonized/PGS000021_hmPOS_GRCh37.txt.gz
PGS000022	T1D_GRS	https://ftp.ebi.ac.uk/pub/databases/spot/pgs/scores/PGS000022/ScoringFiles/PGS000022.txt.gz	True	Type 1 diabetes (T1D)		Genome-wide significant variants	Literature curated SNPs and HLA haplotypes. Based off of Oram et al. (2016; PMID:26577414) & Patel et al. (2016; PMID:27207547)	37	0	NR	NR	2019-10-14	PGS obtained from the Catalog should be cited appropriately, and used in accordance with any licensing restrictions set by the authors. See EBI Terms of Use (https://www.ebi.ac.uk/about/terms-of-use/) for additional details.	PGP000012	Application of a Genetic Risk Score to Racially Diverse Type 1 Diabetes Populations Demonstrates the Need for Diversity in Risk-Modeling.	10.1038/s41598-018-22574-5	29540798.0	Sci Rep	Perry DJ	2018-03-14	https://ftp.ebi.ac.uk/pub/databases/spot/pgs/scores/PGS000022/ScoringFiles/Harmonized/PGS000022_hmPOS_GRCh38.txt.gz	https://ftp.ebi.ac.uk/pub/databases/spot/pgs/scores/PGS000022/ScoringFiles/Harmonized/PGS000022_hmPOS_GRCh37.txt.gz
PGS000023	AA_GRS	https://ftp.ebi.ac.uk/pub/databases/spot/pgs/scores/PGS000023/ScoringFiles/PGS000023.txt.gz	True	Type 1 diabetes (T1D)		Genome-wide significant variants		7	0	NR	NR	2019-10-14	PGS obtained from the Catalog should be cited appropriately, and used in accordance with any licensing restrictions set by the authors. See EBI Terms of Use (https://www.ebi.ac.uk/about/terms-of-use/) for additional details.	PGP000013	Type 1 Diabetes Risk in African-Ancestry Participants and Utility of an Ancestry-Specific Genetic Risk Score.	10.2337/dc18-1727	30659077.0	Diabetes Care	Onengut-Gumuscu S	2019-01-18	https://ftp.ebi.ac.uk/pub/databases/spot/pgs/scores/PGS000023/ScoringFiles/Harmonized/PGS000023_hmPOS_GRCh38.txt.gz	https://ftp.ebi.ac.uk/pub/databases/spot/pgs/scores/PGS000023/ScoringFiles/Harmonized/PGS000023_hmPOS_GRCh37.txt.gz
PGS000024	GRS2	https://ftp.ebi.ac.uk/pub/databases/spot/pgs/scores/PGS000024/ScoringFiles/PGS000024.txt.gz	True	Type 1 diabetes (T1D)		Genome-wide significant associations and interaction modelling	Significance threshold for interactions: p < 10^-4	85	18	NR	log(OR)	2019-10-14	PGS obtained from the Catalog should be cited appropriately, and used in accordance with any licensing restrictions set by the authors. See EBI Terms of Use (https://www.ebi.ac.uk/about/terms-of-use/) for additional details.	PGP000014	Development and Standardization of an Improved Type 1 Diabetes Genetic Risk Score for Use in Newborn Screening and Incident Diagnosis.	10.2337/dc18-1785	30655379.0	Diabetes Care	Sharp SA	2019-02-01	https://ftp.ebi.ac.uk/pub/databases/spot/pgs/scores/PGS000024/ScoringFiles/Harmonized/PGS000024_hmPOS_GRCh38.txt.gz	https://ftp.ebi.ac.uk/pub/databases/spot/pgs/scores/PGS000024/ScoringFiles/Harmonized/PGS000024_hmPOS_GRCh37.txt.gz
PGS000833	T1D	https://ftp.ebi.ac.uk/pub/databases/spot/pgs/scores/PGS000833/ScoringFiles/PGS000833.txt.gz	True	Type 1 diabetes (T1D)		Genome-wide significant variants	r2=0.1, 250kb window	66	0	GRCh37	NR	2021-11-04	PGS obtained from the Catalog should be cited appropriately, and used in accordance with any licensing restrictions set by the authors. See EBI Terms of Use (https://www.ebi.ac.uk/about/terms-of-use/) for additional details.	PGP000211	Genome-wide association analyses highlight etiological differences underlying newly defined subtypes of diabetes	10.1038/s41588-021-00948-2	34737425.0	Nat Genet	Aly DM	2021-11-04	https://ftp.ebi.ac.uk/pub/databases/spot/pgs/scores/PGS000833/ScoringFiles/Harmonized/PGS000833_hmPOS_GRCh38.txt.gz	https://ftp.ebi.ac.uk/pub/databases/spot/pgs/scores/PGS000833/ScoringFiles/Harmonized/PGS000833_hmPOS_GRCh37.txt.gz
PGS000869	T1D_48	https://ftp.ebi.ac.uk/pub/databases/spot/pgs/scores/PGS000869/ScoringFiles/PGS000869.txt.gz	True	Type 1 diabetes (T1D)		Genome-wide significant variants	p < 5e-8	48	0	hg19	log(OR)	2021-08-26	PGS obtained from the Catalog should be cited appropriately, and used in accordance with any licensing restrictions set by the authors. See EBI Terms of Use (https://www.ebi.ac.uk/about/terms-of-use/) for additional details.	PGP000214	Genetic Modifiers of Cystic Fibrosis-Related Diabetes Have Extensive Overlap With Type 2 Diabetes and Related Traits.	10.1210/clinem/dgz102	31697830.0	J Clin Endocrinol Metab	Aksit MA	2020-05-01	https://ftp.ebi.ac.uk/pub/databases/spot/pgs/scores/PGS000869/ScoringFiles/Harmonized/PGS000869_hmPOS_GRCh38.txt.gz	https://ftp.ebi.ac.uk/pub/databases/spot/pgs/scores/PGS000869/ScoringFiles/Harmonized/PGS000869_hmPOS_GRCh37.txt.gz
PGS001296	GBE_HC648	https://ftp.ebi.ac.uk/pub/databases/spot/pgs/scores/PGS001296/ScoringFiles/PGS001296.txt.gz	True	Insulin-dependent diabetes mellitus (time-to-event)	https://biobankengine.stanford.edu/RIVAS_HG19/snpnet/HC648	snpnet		356	0	GRCh37	NR	2021-10-21	PGS obtained from the Catalog should be cited appropriately, and used in accordance with any licensing restrictions set by the authors. See EBI Terms of Use (https://www.ebi.ac.uk/about/terms-of-use/) for additional details.	PGP000244	Significant sparse polygenic risk scores across 813 traits in UK Biobank.	10.1371/journal.pgen.1010105	35324888.0	PLoS Genet	Tanigawa Y	2022-03-24	https://ftp.ebi.ac.uk/pub/databases/spot/pgs/scores/PGS001296/ScoringFiles/Harmonized/PGS001296_hmPOS_GRCh38.txt.gz	https://ftp.ebi.ac.uk/pub/databases/spot/pgs/scores/PGS001296/ScoringFiles/Harmonized/PGS001296_hmPOS_GRCh37.txt.gz
PGS001297	GBE_HC337	https://ftp.ebi.ac.uk/pub/databases/spot/pgs/scores/PGS001297/ScoringFiles/PGS001297.txt.gz	True	Type 1 diabetes (T1D)	https://biobankengine.stanford.edu/RIVAS_HG19/snpnet/HC337	snpnet		69	0	GRCh37	NR	2021-10-21	PGS obtained from the Catalog should be cited appropriately, and used in accordance with any licensing restrictions set by the authors. See EBI Terms of Use (https://www.ebi.ac.uk/about/terms-of-use/) for additional details.	PGP000244	Significant sparse polygenic risk scores across 813 traits in UK Biobank.	10.1371/journal.pgen.1010105	35324888.0	PLoS Genet	Tanigawa Y	2022-03-24	https://ftp.ebi.ac.uk/pub/databases/spot/pgs/scores/PGS001297/ScoringFiles/Harmonized/PGS001297_hmPOS_GRCh38.txt.gz	https://ftp.ebi.ac.uk/pub/databases/spot/pgs/scores/PGS001297/ScoringFiles/Harmonized/PGS001297_hmPOS_GRCh37.txt.gz
PGS001817	portability-PLR_250.1	https://ftp.ebi.ac.uk/pub/databases/spot/pgs/scores/PGS001817/ScoringFiles/PGS001817.txt.gz	True	Type 1 diabetes (T1D)	endocrine/metabolic	Penalized regression (bigstatsr)	HapMap3 variants	825	0	GRCh37	beta	2022-01-10	PGS obtained from the Catalog should be cited appropriately, and used in accordance with any licensing restrictions set by the authors. See EBI Terms of Use (https://www.ebi.ac.uk/about/terms-of-use/) for additional details.	PGP000263	Portability of 245 polygenic scores when derived from the UK Biobank and applied to 9 ancestry groups from the same cohort	10.1016/j.ajhg.2021.11.008	34995502.0	Am J Hum Genet	Privé F	2022-01-06	https://ftp.ebi.ac.uk/pub/databases/spot/pgs/scores/PGS001817/ScoringFiles/Harmonized/PGS001817_hmPOS_GRCh38.txt.gz	https://ftp.ebi.ac.uk/pub/databases/spot/pgs/scores/PGS001817/ScoringFiles/Harmonized/PGS001817_hmPOS_GRCh37.txt.gz
PGS002025	portability-ldpred2_250.1	https://ftp.ebi.ac.uk/pub/databases/spot/pgs/scores/PGS002025/ScoringFiles/PGS002025.txt.gz	True	Type 1 diabetes (T1D)	endocrine/metabolic	LDpred2 (bigsnpr)	LDpred2-auto using HapMap3 variants	106800	0	GRCh37	beta	2022-01-10	PGS obtained from the Catalog should be cited appropriately, and used in accordance with any licensing restrictions set by the authors. See EBI Terms of Use (https://www.ebi.ac.uk/about/terms-of-use/) for additional details.	PGP000263	Portability of 245 polygenic scores when derived from the UK Biobank and applied to 9 ancestry groups from the same cohort	10.1016/j.ajhg.2021.11.008	34995502.0	Am J Hum Genet	Privé F	2022-01-06	https://ftp.ebi.ac.uk/pub/databases/spot/pgs/scores/PGS002025/ScoringFiles/Harmonized/PGS002025_hmPOS_GRCh38.txt.gz	https://ftp.ebi.ac.uk/pub/databases/spot/pgs/scores/PGS002025/ScoringFiles/Harmonized/PGS002025_hmPOS_GRCh37.txt.gz
PGS003749	ModelT1D_under25	https://ftp.ebi.ac.uk/pub/databases/spot/pgs/scores/PGS003749/ScoringFiles/PGS003749.txt.gz	True	Type 1 diabetes (T1D)		Genome-wide significant SNPs	r2<=0.1	6612	0	GRCh37	beta	2023-06-22	PGS obtained from the Catalog should be cited appropriately, and used in accordance with any licensing restrictions set by the authors. See EBI Terms of Use (https://www.ebi.ac.uk/about/terms-of-use/) for additional details.	PGP000472	Evaluation of polygenic risk scores to differentiate between type 1 and type 2 diabetes.	10.1002/gepi.22521	36821788.0	Genet Epidemiol	Shoaib M	2023-02-23	https://ftp.ebi.ac.uk/pub/databases/spot/pgs/scores/PGS003749/ScoringFiles/Harmonized/PGS003749_hmPOS_GRCh38.txt.gz	https://ftp.ebi.ac.uk/pub/databases/spot/pgs/scores/PGS003749/ScoringFiles/Harmonized/PGS003749_hmPOS_GRCh37.txt.gz
PGS003750	ModelT1D	https://ftp.ebi.ac.uk/pub/databases/spot/pgs/scores/PGS003750/ScoringFiles/PGS003750.txt.gz	True	Type 1 diabetes (T1D)		Genome-wide significant SNPs	r2<=0.1	7835	0	GRCh37	beta	2023-06-22	PGS obtained from the Catalog should be cited appropriately, and used in accordance with any licensing restrictions set by the authors. See EBI Terms of Use (https://www.ebi.ac.uk/about/terms-of-use/) for additional details.	PGP000472	Evaluation of polygenic risk scores to differentiate between type 1 and type 2 diabetes.	10.1002/gepi.22521	36821788.0	Genet Epidemiol	Shoaib M	2023-02-23	https://ftp.ebi.ac.uk/pub/databases/spot/pgs/scores/PGS003750/ScoringFiles/Harmonized/PGS003750_hmPOS_GRCh38.txt.gz	https://ftp.ebi.ac.uk/pub/databases/spot/pgs/scores/PGS003750/ScoringFiles/Harmonized/PGS003750_hmPOS_GRCh37.txt.gz
PGS003993	dbslmm.auto.GCST90013445.T1D	https://ftp.ebi.ac.uk/pub/databases/spot/pgs/scores/PGS003993/ScoringFiles/PGS003993.txt.gz	True	Type 1 diabetes (T1D)		DBSLMM-auto	auto	63182	0	GRCh38	beta	2023-12-19	PGS obtained from the Catalog should be cited appropriately, and used in accordance with any licensing restrictions set by the authors. See EBI Terms of Use (https://www.ebi.ac.uk/about/terms-of-use/) for additional details.	PGP000517	Evaluation of polygenic scoring methods in five biobanks shows larger variation between biobanks than methods and finds benefits of ensemble learning.	10.1016/j.ajhg.2024.06.003	38908374.0	Am J Hum Genet	Monti R	2024-06-20	https://ftp.ebi.ac.uk/pub/databases/spot/pgs/scores/PGS003993/ScoringFiles/Harmonized/PGS003993_hmPOS_GRCh38.txt.gz	https://ftp.ebi.ac.uk/pub/databases/spot/pgs/scores/PGS003993/ScoringFiles/Harmonized/PGS003993_hmPOS_GRCh37.txt.gz
PGS004009	lassosum.auto.GCST90013445.T1D	https://ftp.ebi.ac.uk/pub/databases/spot/pgs/scores/PGS004009/ScoringFiles/PGS004009.txt.gz	True	Type 1 diabetes (T1D)		lassosum.auto	s0.2,lambda0.00885866790410083	4031	0	GRCh38	beta	2023-12-19	PGS obtained from the Catalog should be cited appropriately, and used in accordance with any licensing restrictions set by the authors. See EBI Terms of Use (https://www.ebi.ac.uk/about/terms-of-use/) for additional details.	PGP000517	Evaluation of polygenic scoring methods in five biobanks shows larger variation between biobanks than methods and finds benefits of ensemble learning.	10.1016/j.ajhg.2024.06.003	38908374.0	Am J Hum Genet	Monti R	2024-06-20	https://ftp.ebi.ac.uk/pub/databases/spot/pgs/scores/PGS004009/ScoringFiles/Harmonized/PGS004009_hmPOS_GRCh38.txt.gz	https://ftp.ebi.ac.uk/pub/databases/spot/pgs/scores/PGS004009/ScoringFiles/Harmonized/PGS004009_hmPOS_GRCh37.txt.gz
PGS004020	lassosum.CV.GCST90013445.T1D	https://ftp.ebi.ac.uk/pub/databases/spot/pgs/scores/PGS004020/ScoringFiles/PGS004020.txt.gz	True	Type 1 diabetes (T1D)		lassosum.CV	s0.2,lambda0.00695192796177561	6682	0	GRCh38	beta	2023-12-19	PGS obtained from the Catalog should be cited appropriately, and used in accordance with any licensing restrictions set by the authors. See EBI Terms of Use (https://www.ebi.ac.uk/about/terms-of-use/) for additional details.	PGP000517	Evaluation of polygenic scoring methods in five biobanks shows larger variation between biobanks than methods and finds benefits of ensemble learning.	10.1016/j.ajhg.2024.06.003	38908374.0	Am J Hum Genet	Monti R	2024-06-20	https://ftp.ebi.ac.uk/pub/databases/spot/pgs/scores/PGS004020/ScoringFiles/Harmonized/PGS004020_hmPOS_GRCh38.txt.gz	https://ftp.ebi.ac.uk/pub/databases/spot/pgs/scores/PGS004020/ScoringFiles/Harmonized/PGS004020_hmPOS_GRCh37.txt.gz
PGS004035	ldpred2.auto.GCST90013445.T1D	https://ftp.ebi.ac.uk/pub/databases/spot/pgs/scores/PGS004035/ScoringFiles/PGS004035.txt.gz	True	Type 1 diabetes (T1D)		LDpred2-auto	auto	56562	0	GRCh38	beta	2023-12-19	PGS obtained from the Catalog should be cited appropriately, and used in accordance with any licensing restrictions set by the authors. See EBI Terms of Use (https://www.ebi.ac.uk/about/terms-of-use/) for additional details.	PGP000517	Evaluation of polygenic scoring methods in five biobanks shows larger variation between biobanks than methods and finds benefits of ensemble learning.	10.1016/j.ajhg.2024.06.003	38908374.0	Am J Hum Genet	Monti R	2024-06-20	https://ftp.ebi.ac.uk/pub/databases/spot/pgs/scores/PGS004035/ScoringFiles/Harmonized/PGS004035_hmPOS_GRCh38.txt.gz	https://ftp.ebi.ac.uk/pub/databases/spot/pgs/scores/PGS004035/ScoringFiles/Harmonized/PGS004035_hmPOS_GRCh37.txt.gz
PGS004063	megaprs.auto.GCST90013445.T1D	https://ftp.ebi.ac.uk/pub/databases/spot/pgs/scores/PGS004063/ScoringFiles/PGS004063.txt.gz	True	Type 1 diabetes (T1D)		megaprs.auto	Model:Model150,Type:bolt,Her_Scaling:1,Lasso_lambda:NA,Lasso_s:NA,Bolt_p:0.01,Bolt_f2:0.1,BayesR_p1:NA,BayesR_p2:NA,BayesR_p3:NA,BayesR_p4:NA	56288	0	GRCh38	beta	2023-12-19	PGS obtained from the Catalog should be cited appropriately, and used in accordance with any licensing restrictions set by the authors. See EBI Terms of Use (https://www.ebi.ac.uk/about/terms-of-use/) for additional details.	PGP000517	Evaluation of polygenic scoring methods in five biobanks shows larger variation between biobanks than methods and finds benefits of ensemble learning.	10.1016/j.ajhg.2024.06.003	38908374.0	Am J Hum Genet	Monti R	2024-06-20	https://ftp.ebi.ac.uk/pub/databases/spot/pgs/scores/PGS004063/ScoringFiles/Harmonized/PGS004063_hmPOS_GRCh38.txt.gz	https://ftp.ebi.ac.uk/pub/databases/spot/pgs/scores/PGS004063/ScoringFiles/Harmonized/PGS004063_hmPOS_GRCh37.txt.gz
PGS004078	megaprs.CV.GCST90013445.T1D	https://ftp.ebi.ac.uk/pub/databases/spot/pgs/scores/PGS004078/ScoringFiles/PGS004078.txt.gz	True	Type 1 diabetes (T1D)		megaprs.CV	Model:Model41,Type:bolt,Her_Scaling:1,Lasso_lambda:NA,Lasso_s:NA,Bolt_p:0.45,Bolt_f2:0.05,BayesR_p1:NA,BayesR_p2:NA,BayesR_p3:NA,BayesR_p4:NA	56288	0	GRCh38	beta	2023-12-19	PGS obtained from the Catalog should be cited appropriately, and used in accordance with any licensing restrictions set by the authors. See EBI Terms of Use (https://www.ebi.ac.uk/about/terms-of-use/) for additional details.	PGP000517	Evaluation of polygenic scoring methods in five biobanks shows larger variation between biobanks than methods and finds benefits of ensemble learning.	10.1016/j.ajhg.2024.06.003	38908374.0	Am J Hum Genet	Monti R	2024-06-20	https://ftp.ebi.ac.uk/pub/databases/spot/pgs/scores/PGS004078/ScoringFiles/Harmonized/PGS004078_hmPOS_GRCh38.txt.gz	https://ftp.ebi.ac.uk/pub/databases/spot/pgs/scores/PGS004078/ScoringFiles/Harmonized/PGS004078_hmPOS_GRCh37.txt.gz
PGS004093	prscs.auto.GCST90013445.T1D	https://ftp.ebi.ac.uk/pub/databases/spot/pgs/scores/PGS004093/ScoringFiles/PGS004093.txt.gz	True	Type 1 diabetes (T1D)		PRS-CS-auto	phi:auto	61651	0	GRCh38	beta	2023-12-19	PGS obtained from the Catalog should be cited appropriately, and used in accordance with any licensing restrictions set by the authors. See EBI Terms of Use (https://www.ebi.ac.uk/about/terms-of-use/) for additional details.	PGP000517	Evaluation of polygenic scoring methods in five biobanks shows larger variation between biobanks than methods and finds benefits of ensemble learning.	10.1016/j.ajhg.2024.06.003	38908374.0	Am J Hum Genet	Monti R	2024-06-20	https://ftp.ebi.ac.uk/pub/databases/spot/pgs/scores/PGS004093/ScoringFiles/Harmonized/PGS004093_hmPOS_GRCh38.txt.gz	https://ftp.ebi.ac.uk/pub/databases/spot/pgs/scores/PGS004093/ScoringFiles/Harmonized/PGS004093_hmPOS_GRCh37.txt.gz
PGS004102	prscs.CV.GCST90013445.T1D	https://ftp.ebi.ac.uk/pub/databases/spot/pgs/scores/PGS004102/ScoringFiles/PGS004102.txt.gz	True	Type 1 diabetes (T1D)		PRS-CS.CV	phi:0.01	61651	0	GRCh38	beta	2023-12-19	PGS obtained from the Catalog should be cited appropriately, and used in accordance with any licensing restrictions set by the authors. See EBI Terms of Use (https://www.ebi.ac.uk/about/terms-of-use/) for additional details.	PGP000517	Evaluation of polygenic scoring methods in five biobanks shows larger variation between biobanks than methods and finds benefits of ensemble learning.	10.1016/j.ajhg.2024.06.003	38908374.0	Am J Hum Genet	Monti R	2024-06-20	https://ftp.ebi.ac.uk/pub/databases/spot/pgs/scores/PGS004102/ScoringFiles/Harmonized/PGS004102_hmPOS_GRCh38.txt.gz	https://ftp.ebi.ac.uk/pub/databases/spot/pgs/scores/PGS004102/ScoringFiles/Harmonized/PGS004102_hmPOS_GRCh37.txt.gz
PGS004117	pt_clump.auto.GCST90013445.T1D	https://ftp.ebi.ac.uk/pub/databases/spot/pgs/scores/PGS004117/ScoringFiles/PGS004117.txt.gz	True	Type 1 diabetes (T1D)		pt_clump.auto	r2 = 0.1, window = 250kb, p = 1e-21	131	0	GRCh38	beta	2023-12-19	PGS obtained from the Catalog should be cited appropriately, and used in accordance with any licensing restrictions set by the authors. See EBI Terms of Use (https://www.ebi.ac.uk/about/terms-of-use/) for additional details.	PGP000517	Evaluation of polygenic scoring methods in five biobanks shows larger variation between biobanks than methods and finds benefits of ensemble learning.	10.1016/j.ajhg.2024.06.003	38908374.0	Am J Hum Genet	Monti R	2024-06-20	https://ftp.ebi.ac.uk/pub/databases/spot/pgs/scores/PGS004117/ScoringFiles/Harmonized/PGS004117_hmPOS_GRCh38.txt.gz	https://ftp.ebi.ac.uk/pub/databases/spot/pgs/scores/PGS004117/ScoringFiles/Harmonized/PGS004117_hmPOS_GRCh37.txt.gz
PGS004132	pt_clump_nested.CV.GCST90013445.T1D	https://ftp.ebi.ac.uk/pub/databases/spot/pgs/scores/PGS004132/ScoringFiles/PGS004132.txt.gz	True	Type 1 diabetes (T1D)		pt_clump_nested.CV	p0.000001, r2 = 0.1, window = 250kb	354	0	GRCh38	beta	2023-12-19	PGS obtained from the Catalog should be cited appropriately, and used in accordance with any licensing restrictions set by the authors. See EBI Terms of Use (https://www.ebi.ac.uk/about/terms-of-use/) for additional details.	PGP000517	Evaluation of polygenic scoring methods in five biobanks shows larger variation between biobanks than methods and finds benefits of ensemble learning.	10.1016/j.ajhg.2024.06.003	38908374.0	Am J Hum Genet	Monti R	2024-06-20	https://ftp.ebi.ac.uk/pub/databases/spot/pgs/scores/PGS004132/ScoringFiles/Harmonized/PGS004132_hmPOS_GRCh38.txt.gz	https://ftp.ebi.ac.uk/pub/databases/spot/pgs/scores/PGS004132/ScoringFiles/Harmonized/PGS004132_hmPOS_GRCh37.txt.gz
PGS004147	sbayesr.auto.GCST90013445.T1D	https://ftp.ebi.ac.uk/pub/databases/spot/pgs/scores/PGS004147/ScoringFiles/PGS004147.txt.gz	True	Type 1 diabetes (T1D)		SBayesR-auto	auto with --robust	45996	0	GRCh38	beta	2023-12-19	PGS obtained from the Catalog should be cited appropriately, and used in accordance with any licensing restrictions set by the authors. See EBI Terms of Use (https://www.ebi.ac.uk/about/terms-of-use/) for additional details.	PGP000517	Evaluation of polygenic scoring methods in five biobanks shows larger variation between biobanks than methods and finds benefits of ensemble learning.	10.1016/j.ajhg.2024.06.003	38908374.0	Am J Hum Genet	Monti R	2024-06-20	https://ftp.ebi.ac.uk/pub/databases/spot/pgs/scores/PGS004147/ScoringFiles/Harmonized/PGS004147_hmPOS_GRCh38.txt.gz	https://ftp.ebi.ac.uk/pub/databases/spot/pgs/scores/PGS004147/ScoringFiles/Harmonized/PGS004147_hmPOS_GRCh37.txt.gz
PGS004162	UKBB_EnsPGS.GCST90013445.T1D	https://ftp.ebi.ac.uk/pub/databases/spot/pgs/scores/PGS004162/ScoringFiles/PGS004162.txt.gz	True	Type 1 diabetes (T1D)		UKBB-EUR.MultiPRS.CV	an ensemble model built with GenoPred Model_builder_V2.R	62645	0	GRCh38	beta	2023-12-19	PGS obtained from the Catalog should be cited appropriately, and used in accordance with any licensing restrictions set by the authors. See EBI Terms of Use (https://www.ebi.ac.uk/about/terms-of-use/) for additional details.	PGP000517	Evaluation of polygenic scoring methods in five biobanks shows larger variation between biobanks than methods and finds benefits of ensemble learning.	10.1016/j.ajhg.2024.06.003	38908374.0	Am J Hum Genet	Monti R	2024-06-20	https://ftp.ebi.ac.uk/pub/databases/spot/pgs/scores/PGS004162/ScoringFiles/Harmonized/PGS004162_hmPOS_GRCh38.txt.gz	https://ftp.ebi.ac.uk/pub/databases/spot/pgs/scores/PGS004162/ScoringFiles/Harmonized/PGS004162_hmPOS_GRCh37.txt.gz
PGS004171	t1d_1	https://ftp.ebi.ac.uk/pub/databases/spot/pgs/scores/PGS004171/ScoringFiles/PGS004171.txt.gz	True	Type 1 diabetes	UK Biobank codes: non-cancer codes: 1222; ICD10: E100-E109, 0240	LASSO	To reduce the number of candidate SNPs to a computationally feasible set, a gwas was performed on the raw phenotype and the 50,000 snps with smallest p-value were retained. The raw phenotype was regressed on age, sex, and the top 20 UK Biobank PCs and a residual phenotype was then built. The LASSO model was trained using these 50k SNPs and the adjusted phenotype.	520	0	GRCh37	beta	2023-12-15	PGS obtained from the Catalog should be cited appropriately, and used in accordance with any licensing restrictions set by the authors. See EBI Terms of Use (https://www.ebi.ac.uk/about/terms-of-use/) for additional details.	PGP000520	Biobank-scale methods and projections for sparse polygenic prediction from machine learning.	10.1038/s41598-023-37580-5	37468507.0	Sci Rep	Raben TG	2023-07-19	https://ftp.ebi.ac.uk/pub/databases/spot/pgs/scores/PGS004171/ScoringFiles/Harmonized/PGS004171_hmPOS_GRCh38.txt.gz	https://ftp.ebi.ac.uk/pub/databases/spot/pgs/scores/PGS004171/ScoringFiles/Harmonized/PGS004171_hmPOS_GRCh37.txt.gz
PGS004172	t1d_2	https://ftp.ebi.ac.uk/pub/databases/spot/pgs/scores/PGS004172/ScoringFiles/PGS004172.txt.gz	True	Type 1 diabetes	UK Biobank codes: non-cancer codes: 1222; ICD10: E100-E109, 0240	LASSO	To reduce the number of candidate SNPs to a computationally feasible set, a gwas was performed on the raw phenotype and the 50,000 snps with smallest p-value were retained. The raw phenotype was regressed on age, sex, and the top 20 UK Biobank PCs and a residual phenotype was then built. The LASSO model was trained using these 50k SNPs and the adjusted phenotype.	70	0	GRCh37	beta	2023-12-15	PGS obtained from the Catalog should be cited appropriately, and used in accordance with any licensing restrictions set by the authors. See EBI Terms of Use (https://www.ebi.ac.uk/about/terms-of-use/) for additional details.	PGP000520	Biobank-scale methods and projections for sparse polygenic prediction from machine learning.	10.1038/s41598-023-37580-5	37468507.0	Sci Rep	Raben TG	2023-07-19	https://ftp.ebi.ac.uk/pub/databases/spot/pgs/scores/PGS004172/ScoringFiles/Harmonized/PGS004172_hmPOS_GRCh38.txt.gz	https://ftp.ebi.ac.uk/pub/databases/spot/pgs/scores/PGS004172/ScoringFiles/Harmonized/PGS004172_hmPOS_GRCh37.txt.gz
PGS004173	t1d_3	https://ftp.ebi.ac.uk/pub/databases/spot/pgs/scores/PGS004173/ScoringFiles/PGS004173.txt.gz	True	Type 1 diabetes	UK Biobank codes: non-cancer codes: 1222; ICD10: E100-E109, 0240	LASSO	To reduce the number of candidate SNPs to a computationally feasible set, a gwas was performed on the raw phenotype and the 50,000 snps with smallest p-value were retained. The raw phenotype was regressed on age, sex, and the top 20 UK Biobank PCs and a residual phenotype was then built. The LASSO model was trained using these 50k SNPs and the adjusted phenotype.	295	0	GRCh37	beta	2023-12-15	PGS obtained from the Catalog should be cited appropriately, and used in accordance with any licensing restrictions set by the authors. See EBI Terms of Use (https://www.ebi.ac.uk/about/terms-of-use/) for additional details.	PGP000520	Biobank-scale methods and projections for sparse polygenic prediction from machine learning.	10.1038/s41598-023-37580-5	37468507.0	Sci Rep	Raben TG	2023-07-19	https://ftp.ebi.ac.uk/pub/databases/spot/pgs/scores/PGS004173/ScoringFiles/Harmonized/PGS004173_hmPOS_GRCh38.txt.gz	https://ftp.ebi.ac.uk/pub/databases/spot/pgs/scores/PGS004173/ScoringFiles/Harmonized/PGS004173_hmPOS_GRCh37.txt.gz
PGS004174	t1d_4	https://ftp.ebi.ac.uk/pub/databases/spot/pgs/scores/PGS004174/ScoringFiles/PGS004174.txt.gz	True	Type 1 diabetes	UK Biobank codes: non-cancer codes: 1222; ICD10: E100-E109, 0240	LASSO	To reduce the number of candidate SNPs to a computationally feasible set, a gwas was performed on the raw phenotype and the 50,000 snps with smallest p-value were retained. The raw phenotype was regressed on age, sex, and the top 20 UK Biobank PCs and a residual phenotype was then built. The LASSO model was trained using these 50k SNPs and the adjusted phenotype.	49	0	GRCh37	beta	2023-12-15	PGS obtained from the Catalog should be cited appropriately, and used in accordance with any licensing restrictions set by the authors. See EBI Terms of Use (https://www.ebi.ac.uk/about/terms-of-use/) for additional details.	PGP000520	Biobank-scale methods and projections for sparse polygenic prediction from machine learning.	10.1038/s41598-023-37580-5	37468507.0	Sci Rep	Raben TG	2023-07-19	https://ftp.ebi.ac.uk/pub/databases/spot/pgs/scores/PGS004174/ScoringFiles/Harmonized/PGS004174_hmPOS_GRCh38.txt.gz	https://ftp.ebi.ac.uk/pub/databases/spot/pgs/scores/PGS004174/ScoringFiles/Harmonized/PGS004174_hmPOS_GRCh37.txt.gz
PGS004175	t1d_5	https://ftp.ebi.ac.uk/pub/databases/spot/pgs/scores/PGS004175/ScoringFiles/PGS004175.txt.gz	True	Type 1 diabetes	UK Biobank codes: non-cancer codes: 1222; ICD10: E100-E109, 0240	LASSO	To reduce the number of candidate SNPs to a computationally feasible set, a gwas was performed on the raw phenotype and the 50,000 snps with smallest p-value were retained. The raw phenotype was regressed on age, sex, and the top 20 UK Biobank PCs and a residual phenotype was then built. The LASSO model was trained using these 50k SNPs and the adjusted phenotype.	315	0	GRCh37	beta	2023-12-15	PGS obtained from the Catalog should be cited appropriately, and used in accordance with any licensing restrictions set by the authors. See EBI Terms of Use (https://www.ebi.ac.uk/about/terms-of-use/) for additional details.	PGP000520	Biobank-scale methods and projections for sparse polygenic prediction from machine learning.	10.1038/s41598-023-37580-5	37468507.0	Sci Rep	Raben TG	2023-07-19	https://ftp.ebi.ac.uk/pub/databases/spot/pgs/scores/PGS004175/ScoringFiles/Harmonized/PGS004175_hmPOS_GRCh38.txt.gz	https://ftp.ebi.ac.uk/pub/databases/spot/pgs/scores/PGS004175/ScoringFiles/Harmonized/PGS004175_hmPOS_GRCh37.txt.gz
PGS004874	INTERVENE_MegaPRS_T1D	https://ftp.ebi.ac.uk/pub/databases/spot/pgs/scores/PGS004874/ScoringFiles/PGS004874.txt.gz	True	Type 1 diabetes (T1D)		megaprs.auto	BayesR, p1=0.75, p2=0.2, p3=0.05, p4=0	56916	0	GRCh37	beta	2024-06-27	PGS obtained from the Catalog should be cited appropriately, and used in accordance with any licensing restrictions set by the authors. See EBI Terms of Use (https://www.ebi.ac.uk/about/terms-of-use/) for additional details.	PGP000618	A unified framework for estimating country-specific cumulative incidence for 18 diseases stratified by polygenic risk.	10.1038/s41467-024-48938-2	38866767.0	Nat Commun	Jermy B	2024-06-12	https://ftp.ebi.ac.uk/pub/databases/spot/pgs/scores/PGS004874/ScoringFiles/Harmonized/PGS004874_hmPOS_GRCh38.txt.gz	https://ftp.ebi.ac.uk/pub/databases/spot/pgs/scores/PGS004874/ScoringFiles/Harmonized/PGS004874_hmPOS_GRCh37.txt.gz
PGS000014	GPS_T2D	https://ftp.ebi.ac.uk/pub/databases/spot/pgs/scores/PGS000014/ScoringFiles/PGS000014.txt.gz	True	Type 2 diabetes (T2D)		LDpred	ρ = 0.01; LD panel = 503 1000G Europeans	6917436	0	hg19	NR	2019-10-14	Freely available to the academic community for research use. Parties interested in using the scores for commercial purposes should contact the Broad Office of Strategic Alliances and Partnering (partnering@broadinstitute.org).	PGP000006	Genome-wide polygenic scores for common diseases identify individuals with risk equivalent to monogenic mutations.	10.1038/s41588-018-0183-z	30104762.0	Nat Genet	Khera AV	2018-08-13	https://ftp.ebi.ac.uk/pub/databases/spot/pgs/scores/PGS000014/ScoringFiles/Harmonized/PGS000014_hmPOS_GRCh38.txt.gz	https://ftp.ebi.ac.uk/pub/databases/spot/pgs/scores/PGS000014/ScoringFiles/Harmonized/PGS000014_hmPOS_GRCh37.txt.gz
PGS000020	dGRS1000	https://ftp.ebi.ac.uk/pub/databases/spot/pgs/scores/PGS000020/ScoringFiles/PGS000020.txt.gz	True	Type 2 diabetes (T2D)		Pruning and Thresholding (P+T)	P < 0.05, r2 < 0.05, betas are weighted by the probability that they are in the top 1000 signals	7502	0	NCBI36	NR	2019-10-14	PGS obtained from the Catalog should be cited appropriately, and used in accordance with any licensing restrictions set by the authors. See EBI Terms of Use (https://www.ebi.ac.uk/about/terms-of-use/) for additional details.	PGP000010	Personalized risk prediction for type 2 diabetes: the potential of genetic risk scores.	10.1038/gim.2016.103	27513194.0	Genet Med	Läll K	2016-08-11	https://ftp.ebi.ac.uk/pub/databases/spot/pgs/scores/PGS000020/ScoringFiles/Harmonized/PGS000020_hmPOS_GRCh38.txt.gz	https://ftp.ebi.ac.uk/pub/databases/spot/pgs/scores/PGS000020/ScoringFiles/Harmonized/PGS000020_hmPOS_GRCh37.txt.gz
PGS000031	GRSt	https://ftp.ebi.ac.uk/pub/databases/spot/pgs/scores/PGS000031/ScoringFiles/PGS000031.txt.gz	True	Type 2 diabetes (T2D)		Genome-wide significant variants	Index SNPs or their proxies	62	0	NCBI36	NR	2019-10-14	PGS obtained from the Catalog should be cited appropriately, and used in accordance with any licensing restrictions set by the authors. See EBI Terms of Use (https://www.ebi.ac.uk/about/terms-of-use/) for additional details.	PGP000020	Polygenic type 2 diabetes prediction at the limit of common variant detection.	10.2337/db13-1663	24520119.0	Diabetes	Vassy JL	2014-02-11	https://ftp.ebi.ac.uk/pub/databases/spot/pgs/scores/PGS000031/ScoringFiles/Harmonized/PGS000031_hmPOS_GRCh38.txt.gz	https://ftp.ebi.ac.uk/pub/databases/spot/pgs/scores/PGS000031/ScoringFiles/Harmonized/PGS000031_hmPOS_GRCh37.txt.gz
PGS000032	GRSB	https://ftp.ebi.ac.uk/pub/databases/spot/pgs/scores/PGS000032/ScoringFiles/PGS000032.txt.gz	True	Type 2 diabetes (based on SNPs involved in β-cell function)		Genome-wide significant variants	Index SNPs or their proxies (using T2D weights)	20	0	NR	NR	2019-10-14	PGS obtained from the Catalog should be cited appropriately, and used in accordance with any licensing restrictions set by the authors. See EBI Terms of Use (https://www.ebi.ac.uk/about/terms-of-use/) for additional details.	PGP000020	Polygenic type 2 diabetes prediction at the limit of common variant detection.	10.2337/db13-1663	24520119.0	Diabetes	Vassy JL	2014-02-11	https://ftp.ebi.ac.uk/pub/databases/spot/pgs/scores/PGS000032/ScoringFiles/Harmonized/PGS000032_hmPOS_GRCh38.txt.gz	https://ftp.ebi.ac.uk/pub/databases/spot/pgs/scores/PGS000032/ScoringFiles/Harmonized/PGS000032_hmPOS_GRCh37.txt.gz
PGS000033	GRSIR	https://ftp.ebi.ac.uk/pub/databases/spot/pgs/scores/PGS000033/ScoringFiles/PGS000033.txt.gz	True	Type 2 diabetes (based on SNPs involved in insulin resistance)		Genome-wide significant variants	Index SNPs or their proxies (using T2D weights)	10	0	NR	NR	2019-10-14	PGS obtained from the Catalog should be cited appropriately, and used in accordance with any licensing restrictions set by the authors. See EBI Terms of Use (https://www.ebi.ac.uk/about/terms-of-use/) for additional details.	PGP000020	Polygenic type 2 diabetes prediction at the limit of common variant detection.	10.2337/db13-1663	24520119.0	Diabetes	Vassy JL	2014-02-11	https://ftp.ebi.ac.uk/pub/databases/spot/pgs/scores/PGS000033/ScoringFiles/Harmonized/PGS000033_hmPOS_GRCh38.txt.gz	https://ftp.ebi.ac.uk/pub/databases/spot/pgs/scores/PGS000033/ScoringFiles/Harmonized/PGS000033_hmPOS_GRCh37.txt.gz
PGS000036	gePS_T2D	https://ftp.ebi.ac.uk/pub/databases/spot/pgs/scores/PGS000036/ScoringFiles/PGS000036.txt.gz	True	Type 2 diabetes (T2D)		Pruning and Thresholding (P+T)	P < 0.1; r2 < 0.6	171249	0	GRCh37	NR	2019-10-14	PGS obtained from the Catalog should be cited appropriately, and used in accordance with any licensing restrictions set by the authors. See EBI Terms of Use (https://www.ebi.ac.uk/about/terms-of-use/) for additional details.	PGP000023	Fine-mapping type 2 diabetes loci to single-variant resolution using high-density imputation and islet-specific epigenome maps.	10.1038/s41588-018-0241-6	30297969.0	Nat Genet	Mahajan A	2018-10-08	https://ftp.ebi.ac.uk/pub/databases/spot/pgs/scores/PGS000036/ScoringFiles/Harmonized/PGS000036_hmPOS_GRCh38.txt.gz	https://ftp.ebi.ac.uk/pub/databases/spot/pgs/scores/PGS000036/ScoringFiles/Harmonized/PGS000036_hmPOS_GRCh37.txt.gz
PGS000125	Qi_T2D_2017	https://ftp.ebi.ac.uk/pub/databases/spot/pgs/scores/PGS000125/ScoringFiles/PGS000125.txt.gz	True	Type 2 diabetes (T2D)		Genome-wide significant variants	Unweighted allele count	80	0	NR	Dosage	2020-03-27	PGS obtained from the Catalog should be cited appropriately, and used in accordance with any licensing restrictions set by the authors. See EBI Terms of Use (https://www.ebi.ac.uk/about/terms-of-use/) for additional details.	PGP000062	Genetics of Type 2 Diabetes in U.S. Hispanic/Latino Individuals: Results From the Hispanic Community Health Study/Study of Latinos (HCHS/SOL).	10.2337/db16-1150	28254843.0	Diabetes	Qi Q	2017-03-02	https://ftp.ebi.ac.uk/pub/databases/spot/pgs/scores/PGS000125/ScoringFiles/Harmonized/PGS000125_hmPOS_GRCh38.txt.gz	https://ftp.ebi.ac.uk/pub/databases/spot/pgs/scores/PGS000125/ScoringFiles/Harmonized/PGS000125_hmPOS_GRCh37.txt.gz
PGS000330	PRS_T2D	https://ftp.ebi.ac.uk/pub/databases/spot/pgs/scores/PGS000330/ScoringFiles/PGS000330.txt.gz	True	Type 2 diabetes (T2D)		LDpred	ρ = 0.3; LD radius = 4000; LD reference panel = 2,690 Finnish individuals [autosomal variants only]	6437380	0	hg19	NR	2020-09-18	PGS obtained from the Catalog should be cited appropriately, and used in accordance with any licensing restrictions set by the authors. See EBI Terms of Use (https://www.ebi.ac.uk/about/terms-of-use/) for additional details.	PGP000100	Polygenic and clinical risk scores and their impact on age at onset and prediction of cardiometabolic diseases and common cancers.	10.1038/s41591-020-0800-0	32273609.0	Nat Med	Mars N	2020-04-07	https://ftp.ebi.ac.uk/pub/databases/spot/pgs/scores/PGS000330/ScoringFiles/Harmonized/PGS000330_hmPOS_GRCh38.txt.gz	https://ftp.ebi.ac.uk/pub/databases/spot/pgs/scores/PGS000330/ScoringFiles/Harmonized/PGS000330_hmPOS_GRCh37.txt.gz
PGS000712	T2D_HbA1c_39	https://ftp.ebi.ac.uk/pub/databases/spot/pgs/scores/PGS000712/ScoringFiles/PGS000712.txt.gz	True	T2D (cases vs HbA1c filtered controls)	Unadjusted weights	snpnet (multi-PRS)	Weighted combination of multiple biomarker PRS. 1,080,968 variants as input (directly genotyped variants, imputed HLA allelotypes, and CNVs)	183695	0	hg19	weights.T2D_HbA1c_39	2021-02-03	Creative Commons Attribution 4.0 International (CC BY 4.0)	PGP000128	Genetics of 35 blood and urine biomarkers in the UK Biobank.	10.1038/s41588-020-00757-z	33462484.0	Nat Genet	Sinnott-Armstrong N	2021-01-18	https://ftp.ebi.ac.uk/pub/databases/spot/pgs/scores/PGS000712/ScoringFiles/Harmonized/PGS000712_hmPOS_GRCh38.txt.gz	https://ftp.ebi.ac.uk/pub/databases/spot/pgs/scores/PGS000712/ScoringFiles/Harmonized/PGS000712_hmPOS_GRCh37.txt.gz
PGS000713	T2D	https://ftp.ebi.ac.uk/pub/databases/spot/pgs/scores/PGS000713/ScoringFiles/PGS000713.txt.gz	True	Type 2 diabetes (T2D)	Unadjusted weights	snpnet (multi-PRS)	Weighted combination of multiple biomarker PRS. 1,080,968 variants as input (directly genotyped variants, imputed HLA allelotypes, and CNVs)	183830	0	hg19	weights.T2D	2021-02-03	Creative Commons Attribution 4.0 International (CC BY 4.0)	PGP000128	Genetics of 35 blood and urine biomarkers in the UK Biobank.	10.1038/s41588-020-00757-z	33462484.0	Nat Genet	Sinnott-Armstrong N	2021-01-18	https://ftp.ebi.ac.uk/pub/databases/spot/pgs/scores/PGS000713/ScoringFiles/Harmonized/PGS000713_hmPOS_GRCh38.txt.gz	https://ftp.ebi.ac.uk/pub/databases/spot/pgs/scores/PGS000713/ScoringFiles/Harmonized/PGS000713_hmPOS_GRCh37.txt.gz
PGS000729	T2D_PGS	https://ftp.ebi.ac.uk/pub/databases/spot/pgs/scores/PGS000729/ScoringFiles/PGS000729.txt.gz	True	Type 2 diabetes (T2D)		LD thinning	UKB was used for thinning (bi-allelic SNPs, MAF > 1%, INFO > 0.4, excluding palindromic SNPs); r2 threshold = 0.9	2017388	0	GRCh37	NR	2021-02-23	PGS obtained from the Catalog should be cited appropriately, and used in accordance with any licensing restrictions set by the authors. See EBI Terms of Use (https://www.ebi.ac.uk/about/terms-of-use/) for additional details.	PGP000137	Integrative analysis of the plasma proteome and polygenic risk of cardiometabolic diseases	10.1038/s42255-021-00478-5	34750571.0	Nat Metab	Ritchie SC	2021-11-08	https://ftp.ebi.ac.uk/pub/databases/spot/pgs/scores/PGS000729/ScoringFiles/Harmonized/PGS000729_hmPOS_GRCh38.txt.gz	https://ftp.ebi.ac.uk/pub/databases/spot/pgs/scores/PGS000729/ScoringFiles/Harmonized/PGS000729_hmPOS_GRCh37.txt.gz
PGS000804	GRS582_T2Dmulti	https://ftp.ebi.ac.uk/pub/databases/spot/pgs/scores/PGS000804/ScoringFiles/PGS000804.txt.gz	True	Type 2 diabetes (T2D)		Genome-wide significant variants	NR	582	0	NR	beta	2021-06-11	Creative Commons Attribution-NonCommercial-NoDerivatives 4.0 International (CC BY-NC-ND 4.0)	PGP000193	Genetic discovery and risk characterization in type 2 diabetes across diverse populations.	10.1016/j.xhgg.2021.100029	34604815.0	HGG Adv	Polfus LM	2021-03-09	https://ftp.ebi.ac.uk/pub/databases/spot/pgs/scores/PGS000804/ScoringFiles/Harmonized/PGS000804_hmPOS_GRCh38.txt.gz	https://ftp.ebi.ac.uk/pub/databases/spot/pgs/scores/PGS000804/ScoringFiles/Harmonized/PGS000804_hmPOS_GRCh37.txt.gz
PGS000805	GRS582_T2Deur	https://ftp.ebi.ac.uk/pub/databases/spot/pgs/scores/PGS000805/ScoringFiles/PGS000805.txt.gz	True	Type 2 diabetes (T2D)		Genome-wide significant variants	NR	582	0	NR	beta	2021-06-11	Creative Commons Attribution-NonCommercial-NoDerivatives 4.0 International (CC BY-NC-ND 4.0)	PGP000193	Genetic discovery and risk characterization in type 2 diabetes across diverse populations.	10.1016/j.xhgg.2021.100029	34604815.0	HGG Adv	Polfus LM	2021-03-09	https://ftp.ebi.ac.uk/pub/databases/spot/pgs/scores/PGS000805/ScoringFiles/Harmonized/PGS000805_hmPOS_GRCh38.txt.gz	https://ftp.ebi.ac.uk/pub/databases/spot/pgs/scores/PGS000805/ScoringFiles/Harmonized/PGS000805_hmPOS_GRCh37.txt.gz
PGS000806	GRS582_T2Dafr	https://ftp.ebi.ac.uk/pub/databases/spot/pgs/scores/PGS000806/ScoringFiles/PGS000806.txt.gz	True	Type 2 diabetes (T2D)		Genome-wide significant variants	NR	582	0	NR	beta	2021-06-11	Creative Commons Attribution-NonCommercial-NoDerivatives 4.0 International (CC BY-NC-ND 4.0)	PGP000193	Genetic discovery and risk characterization in type 2 diabetes across diverse populations.	10.1016/j.xhgg.2021.100029	34604815.0	HGG Adv	Polfus LM	2021-03-09	https://ftp.ebi.ac.uk/pub/databases/spot/pgs/scores/PGS000806/ScoringFiles/Harmonized/PGS000806_hmPOS_GRCh38.txt.gz	https://ftp.ebi.ac.uk/pub/databases/spot/pgs/scores/PGS000806/ScoringFiles/Harmonized/PGS000806_hmPOS_GRCh37.txt.gz
PGS000807	GRS582_T2Dasn	https://ftp.ebi.ac.uk/pub/databases/spot/pgs/scores/PGS000807/ScoringFiles/PGS000807.txt.gz	True	Type 2 diabetes (T2D)		Genome-wide significant variants	NR	582	0	NR	beta	2021-06-11	Creative Commons Attribution-NonCommercial-NoDerivatives 4.0 International (CC BY-NC-ND 4.0)	PGP000193	Genetic discovery and risk characterization in type 2 diabetes across diverse populations.	10.1016/j.xhgg.2021.100029	34604815.0	HGG Adv	Polfus LM	2021-03-09	https://ftp.ebi.ac.uk/pub/databases/spot/pgs/scores/PGS000807/ScoringFiles/Harmonized/PGS000807_hmPOS_GRCh38.txt.gz	https://ftp.ebi.ac.uk/pub/databases/spot/pgs/scores/PGS000807/ScoringFiles/Harmonized/PGS000807_hmPOS_GRCh37.txt.gz
PGS000808	GRS582_T2Dhis	https://ftp.ebi.ac.uk/pub/databases/spot/pgs/scores/PGS000808/ScoringFiles/PGS000808.txt.gz	True	Type 2 diabetes (T2D)		Genome-wide significant variants	NR	582	0	NR	beta	2021-06-11	Creative Commons Attribution-NonCommercial-NoDerivatives 4.0 International (CC BY-NC-ND 4.0)	PGP000193	Genetic discovery and risk characterization in type 2 diabetes across diverse populations.	10.1016/j.xhgg.2021.100029	34604815.0	HGG Adv	Polfus LM	2021-03-09	https://ftp.ebi.ac.uk/pub/databases/spot/pgs/scores/PGS000808/ScoringFiles/Harmonized/PGS000808_hmPOS_GRCh38.txt.gz	https://ftp.ebi.ac.uk/pub/databases/spot/pgs/scores/PGS000808/ScoringFiles/Harmonized/PGS000808_hmPOS_GRCh37.txt.gz
PGS000832	T2D-GRS	https://ftp.ebi.ac.uk/pub/databases/spot/pgs/scores/PGS000832/ScoringFiles/PGS000832.txt.gz	True	Type 2 diabetes (T2D)		Genome-wide significant variants	MAF > 1%, or proxies (r2 > 0.8)	384	0	GRCh37	NR	2021-11-04	PGS obtained from the Catalog should be cited appropriately, and used in accordance with any licensing restrictions set by the authors. See EBI Terms of Use (https://www.ebi.ac.uk/about/terms-of-use/) for additional details.	PGP000211	Genome-wide association analyses highlight etiological differences underlying newly defined subtypes of diabetes	10.1038/s41588-021-00948-2	34737425.0	Nat Genet	Aly DM	2021-11-04	https://ftp.ebi.ac.uk/pub/databases/spot/pgs/scores/PGS000832/ScoringFiles/Harmonized/PGS000832_hmPOS_GRCh38.txt.gz	https://ftp.ebi.ac.uk/pub/databases/spot/pgs/scores/PGS000832/ScoringFiles/Harmonized/PGS000832_hmPOS_GRCh37.txt.gz
PGS000848	T2D_Adiposity	https://ftp.ebi.ac.uk/pub/databases/spot/pgs/scores/PGS000848/ScoringFiles/PGS000848.txt.gz	True	Type 2 diabetes (based on SNPs associated with adiposity)		Genome-wide significant variants		6	0	GRCh37	NR	2021-11-04	PGS obtained from the Catalog should be cited appropriately, and used in accordance with any licensing restrictions set by the authors. See EBI Terms of Use (https://www.ebi.ac.uk/about/terms-of-use/) for additional details.	PGP000211	Genome-wide association analyses highlight etiological differences underlying newly defined subtypes of diabetes	10.1038/s41588-021-00948-2	34737425.0	Nat Genet	Aly DM	2021-11-04	https://ftp.ebi.ac.uk/pub/databases/spot/pgs/scores/PGS000848/ScoringFiles/Harmonized/PGS000848_hmPOS_GRCh38.txt.gz	https://ftp.ebi.ac.uk/pub/databases/spot/pgs/scores/PGS000848/ScoringFiles/Harmonized/PGS000848_hmPOS_GRCh37.txt.gz
PGS000849	T2D_Impaired_Lipids	https://ftp.ebi.ac.uk/pub/databases/spot/pgs/scores/PGS000849/ScoringFiles/PGS000849.txt.gz	True	Type 2 diabetes (based on SNPs associated with impaired lipids)		Genome-wide significant variants		3	0	GRCh37	NR	2021-11-04	PGS obtained from the Catalog should be cited appropriately, and used in accordance with any licensing restrictions set by the authors. See EBI Terms of Use (https://www.ebi.ac.uk/about/terms-of-use/) for additional details.	PGP000211	Genome-wide association analyses highlight etiological differences underlying newly defined subtypes of diabetes	10.1038/s41588-021-00948-2	34737425.0	Nat Genet	Aly DM	2021-11-04	https://ftp.ebi.ac.uk/pub/databases/spot/pgs/scores/PGS000849/ScoringFiles/Harmonized/PGS000849_hmPOS_GRCh38.txt.gz	https://ftp.ebi.ac.uk/pub/databases/spot/pgs/scores/PGS000849/ScoringFiles/Harmonized/PGS000849_hmPOS_GRCh37.txt.gz
PGS000850	T2D_Insulin_Action	https://ftp.ebi.ac.uk/pub/databases/spot/pgs/scores/PGS000850/ScoringFiles/PGS000850.txt.gz	True	Type 2 diabetes (based on SNPs associated with insulin action)		Genome-wide significant variants		16	0	GRCh37	NR	2021-11-04	PGS obtained from the Catalog should be cited appropriately, and used in accordance with any licensing restrictions set by the authors. See EBI Terms of Use (https://www.ebi.ac.uk/about/terms-of-use/) for additional details.	PGP000211	Genome-wide association analyses highlight etiological differences underlying newly defined subtypes of diabetes	10.1038/s41588-021-00948-2	34737425.0	Nat Genet	Aly DM	2021-11-04	https://ftp.ebi.ac.uk/pub/databases/spot/pgs/scores/PGS000850/ScoringFiles/Harmonized/PGS000850_hmPOS_GRCh38.txt.gz	https://ftp.ebi.ac.uk/pub/databases/spot/pgs/scores/PGS000850/ScoringFiles/Harmonized/PGS000850_hmPOS_GRCh37.txt.gz
PGS000851	T2D_Insulin_Action_Secretion	https://ftp.ebi.ac.uk/pub/databases/spot/pgs/scores/PGS000851/ScoringFiles/PGS000851.txt.gz	True	Type 2 diabetes (based on SNPs associated with insulin action/secretion)		Genome-wide significant variants		37	0	GRCh37	NR	2021-11-04	PGS obtained from the Catalog should be cited appropriately, and used in accordance with any licensing restrictions set by the authors. See EBI Terms of Use (https://www.ebi.ac.uk/about/terms-of-use/) for additional details.	PGP000211	Genome-wide association analyses highlight etiological differences underlying newly defined subtypes of diabetes	10.1038/s41588-021-00948-2	34737425.0	Nat Genet	Aly DM	2021-11-04	https://ftp.ebi.ac.uk/pub/databases/spot/pgs/scores/PGS000851/ScoringFiles/Harmonized/PGS000851_hmPOS_GRCh38.txt.gz	https://ftp.ebi.ac.uk/pub/databases/spot/pgs/scores/PGS000851/ScoringFiles/Harmonized/PGS000851_hmPOS_GRCh37.txt.gz
PGS000852	T2D_Insulin_Secretion_1	https://ftp.ebi.ac.uk/pub/databases/spot/pgs/scores/PGS000852/ScoringFiles/PGS000852.txt.gz	True	Type 2 diabetes (based on SNPs associated with insulin secretion)		Genome-wide significant variants		8	0	GRCh37	NR	2021-11-04	PGS obtained from the Catalog should be cited appropriately, and used in accordance with any licensing restrictions set by the authors. See EBI Terms of Use (https://www.ebi.ac.uk/about/terms-of-use/) for additional details.	PGP000211	Genome-wide association analyses highlight etiological differences underlying newly defined subtypes of diabetes	10.1038/s41588-021-00948-2	34737425.0	Nat Genet	Aly DM	2021-11-04	https://ftp.ebi.ac.uk/pub/databases/spot/pgs/scores/PGS000852/ScoringFiles/Harmonized/PGS000852_hmPOS_GRCh38.txt.gz	https://ftp.ebi.ac.uk/pub/databases/spot/pgs/scores/PGS000852/ScoringFiles/Harmonized/PGS000852_hmPOS_GRCh37.txt.gz
PGS000853	T2D_Insulin_Secretion_2	https://ftp.ebi.ac.uk/pub/databases/spot/pgs/scores/PGS000853/ScoringFiles/PGS000853.txt.gz	True	Type 2 diabetes (based on SNPs associated with insulin secretion)		Genome-wide significant variants		21	0	GRCh37	NR	2021-11-04	PGS obtained from the Catalog should be cited appropriately, and used in accordance with any licensing restrictions set by the authors. See EBI Terms of Use (https://www.ebi.ac.uk/about/terms-of-use/) for additional details.	PGP000211	Genome-wide association analyses highlight etiological differences underlying newly defined subtypes of diabetes	10.1038/s41588-021-00948-2	34737425.0	Nat Genet	Aly DM	2021-11-04	https://ftp.ebi.ac.uk/pub/databases/spot/pgs/scores/PGS000853/ScoringFiles/Harmonized/PGS000853_hmPOS_GRCh38.txt.gz	https://ftp.ebi.ac.uk/pub/databases/spot/pgs/scores/PGS000853/ScoringFiles/Harmonized/PGS000853_hmPOS_GRCh37.txt.gz
PGS000854	T2D_BetaCell	https://ftp.ebi.ac.uk/pub/databases/spot/pgs/scores/PGS000854/ScoringFiles/PGS000854.txt.gz	True	Type 2 diabetes (based on SNPs associated with beta cell function)		Genome-wide significant variants		27	0	GRCh37	NR	2021-11-04	PGS obtained from the Catalog should be cited appropriately, and used in accordance with any licensing restrictions set by the authors. See EBI Terms of Use (https://www.ebi.ac.uk/about/terms-of-use/) for additional details.	PGP000211	Genome-wide association analyses highlight etiological differences underlying newly defined subtypes of diabetes	10.1038/s41588-021-00948-2	34737425.0	Nat Genet	Aly DM	2021-11-04	https://ftp.ebi.ac.uk/pub/databases/spot/pgs/scores/PGS000854/ScoringFiles/Harmonized/PGS000854_hmPOS_GRCh38.txt.gz	https://ftp.ebi.ac.uk/pub/databases/spot/pgs/scores/PGS000854/ScoringFiles/Harmonized/PGS000854_hmPOS_GRCh37.txt.gz
PGS000855	T2D_Lipodystrophy	https://ftp.ebi.ac.uk/pub/databases/spot/pgs/scores/PGS000855/ScoringFiles/PGS000855.txt.gz	True	Type 2 diabetes (based on SNPs associated with lipodystrophy)		Genome-wide significant variants		18	0	GRCh37	NR	2021-11-04	PGS obtained from the Catalog should be cited appropriately, and used in accordance with any licensing restrictions set by the authors. See EBI Terms of Use (https://www.ebi.ac.uk/about/terms-of-use/) for additional details.	PGP000211	Genome-wide association analyses highlight etiological differences underlying newly defined subtypes of diabetes	10.1038/s41588-021-00948-2	34737425.0	Nat Genet	Aly DM	2021-11-04	https://ftp.ebi.ac.uk/pub/databases/spot/pgs/scores/PGS000855/ScoringFiles/Harmonized/PGS000855_hmPOS_GRCh38.txt.gz	https://ftp.ebi.ac.uk/pub/databases/spot/pgs/scores/PGS000855/ScoringFiles/Harmonized/PGS000855_hmPOS_GRCh37.txt.gz
PGS000856	T2D_LiverLipids	https://ftp.ebi.ac.uk/pub/databases/spot/pgs/scores/PGS000856/ScoringFiles/PGS000856.txt.gz	True	Type 2 diabetes (based on SNPs associated with liver lipids)		Genome-wide significant variants		3	0	GRCh37	NR	2021-11-04	PGS obtained from the Catalog should be cited appropriately, and used in accordance with any licensing restrictions set by the authors. See EBI Terms of Use (https://www.ebi.ac.uk/about/terms-of-use/) for additional details.	PGP000211	Genome-wide association analyses highlight etiological differences underlying newly defined subtypes of diabetes	10.1038/s41588-021-00948-2	34737425.0	Nat Genet	Aly DM	2021-11-04	https://ftp.ebi.ac.uk/pub/databases/spot/pgs/scores/PGS000856/ScoringFiles/Harmonized/PGS000856_hmPOS_GRCh38.txt.gz	https://ftp.ebi.ac.uk/pub/databases/spot/pgs/scores/PGS000856/ScoringFiles/Harmonized/PGS000856_hmPOS_GRCh37.txt.gz
PGS000857	T2D_Obesity	https://ftp.ebi.ac.uk/pub/databases/spot/pgs/scores/PGS000857/ScoringFiles/PGS000857.txt.gz	True	Type 2 diabetes (based on SNPs associated with obesity)		Genome-wide significant variants		4	0	GRCh37	NR	2021-11-04	PGS obtained from the Catalog should be cited appropriately, and used in accordance with any licensing restrictions set by the authors. See EBI Terms of Use (https://www.ebi.ac.uk/about/terms-of-use/) for additional details.	PGP000211	Genome-wide association analyses highlight etiological differences underlying newly defined subtypes of diabetes	10.1038/s41588-021-00948-2	34737425.0	Nat Genet	Aly DM	2021-11-04	https://ftp.ebi.ac.uk/pub/databases/spot/pgs/scores/PGS000857/ScoringFiles/Harmonized/PGS000857_hmPOS_GRCh38.txt.gz	https://ftp.ebi.ac.uk/pub/databases/spot/pgs/scores/PGS000857/ScoringFiles/Harmonized/PGS000857_hmPOS_GRCh37.txt.gz
PGS000858	T2D_Proinsulin	https://ftp.ebi.ac.uk/pub/databases/spot/pgs/scores/PGS000858/ScoringFiles/PGS000858.txt.gz	True	Type 2 diabetes (based on SNPs associated with proinsulin levels)		Genome-wide significant variants		6	0	GRCh37	NR	2021-11-04	PGS obtained from the Catalog should be cited appropriately, and used in accordance with any licensing restrictions set by the authors. See EBI Terms of Use (https://www.ebi.ac.uk/about/terms-of-use/) for additional details.	PGP000211	Genome-wide association analyses highlight etiological differences underlying newly defined subtypes of diabetes	10.1038/s41588-021-00948-2	34737425.0	Nat Genet	Aly DM	2021-11-04	https://ftp.ebi.ac.uk/pub/databases/spot/pgs/scores/PGS000858/ScoringFiles/Harmonized/PGS000858_hmPOS_GRCh38.txt.gz	https://ftp.ebi.ac.uk/pub/databases/spot/pgs/scores/PGS000858/ScoringFiles/Harmonized/PGS000858_hmPOS_GRCh37.txt.gz
PGS000864	T2D-gPRS	https://ftp.ebi.ac.uk/pub/databases/spot/pgs/scores/PGS000864/ScoringFiles/PGS000864.txt.gz	True	Type 2 diabetes (T2D)		LD clumping	r2=0.1, and 250kb window	389243	0	GRCh37	NR	2021-11-04	PGS obtained from the Catalog should be cited appropriately, and used in accordance with any licensing restrictions set by the authors. See EBI Terms of Use (https://www.ebi.ac.uk/about/terms-of-use/) for additional details.	PGP000211	Genome-wide association analyses highlight etiological differences underlying newly defined subtypes of diabetes	10.1038/s41588-021-00948-2	34737425.0	Nat Genet	Aly DM	2021-11-04	https://ftp.ebi.ac.uk/pub/databases/spot/pgs/scores/PGS000864/ScoringFiles/Harmonized/PGS000864_hmPOS_GRCh38.txt.gz	https://ftp.ebi.ac.uk/pub/databases/spot/pgs/scores/PGS000864/ScoringFiles/Harmonized/PGS000864_hmPOS_GRCh37.txt.gz
PGS000868	T2D_221	https://ftp.ebi.ac.uk/pub/databases/spot/pgs/scores/PGS000868/ScoringFiles/PGS000868.txt.gz	True	Type 2 diabetes (T2D)		Genome-wide significant variants	p < 5e-8	221	0	hg19	log(OR)	2021-08-26	PGS obtained from the Catalog should be cited appropriately, and used in accordance with any licensing restrictions set by the authors. See EBI Terms of Use (https://www.ebi.ac.uk/about/terms-of-use/) for additional details.	PGP000214	Genetic Modifiers of Cystic Fibrosis-Related Diabetes Have Extensive Overlap With Type 2 Diabetes and Related Traits.	10.1210/clinem/dgz102	31697830.0	J Clin Endocrinol Metab	Aksit MA	2020-05-01	https://ftp.ebi.ac.uk/pub/databases/spot/pgs/scores/PGS000868/ScoringFiles/Harmonized/PGS000868_hmPOS_GRCh38.txt.gz	https://ftp.ebi.ac.uk/pub/databases/spot/pgs/scores/PGS000868/ScoringFiles/Harmonized/PGS000868_hmPOS_GRCh37.txt.gz
PGS001294	GBE_HC649	https://ftp.ebi.ac.uk/pub/databases/spot/pgs/scores/PGS001294/ScoringFiles/PGS001294.txt.gz	True	Non-insulin-dependent diabetes (time-to-event)	https://biobankengine.stanford.edu/RIVAS_HG19/snpnet/HC649	snpnet		3496	0	GRCh37	NR	2021-10-21	PGS obtained from the Catalog should be cited appropriately, and used in accordance with any licensing restrictions set by the authors. See EBI Terms of Use (https://www.ebi.ac.uk/about/terms-of-use/) for additional details.	PGP000244	Significant sparse polygenic risk scores across 813 traits in UK Biobank.	10.1371/journal.pgen.1010105	35324888.0	PLoS Genet	Tanigawa Y	2022-03-24	https://ftp.ebi.ac.uk/pub/databases/spot/pgs/scores/PGS001294/ScoringFiles/Harmonized/PGS001294_hmPOS_GRCh38.txt.gz	https://ftp.ebi.ac.uk/pub/databases/spot/pgs/scores/PGS001294/ScoringFiles/Harmonized/PGS001294_hmPOS_GRCh37.txt.gz
PGS001295	GBE_HC165	https://ftp.ebi.ac.uk/pub/databases/spot/pgs/scores/PGS001295/ScoringFiles/PGS001295.txt.gz	True	Type 2 diabetes (T2D)	https://biobankengine.stanford.edu/RIVAS_HG19/snpnet/HC165	snpnet		385	0	GRCh37	NR	2021-10-21	PGS obtained from the Catalog should be cited appropriately, and used in accordance with any licensing restrictions set by the authors. See EBI Terms of Use (https://www.ebi.ac.uk/about/terms-of-use/) for additional details.	PGP000244	Significant sparse polygenic risk scores across 813 traits in UK Biobank.	10.1371/journal.pgen.1010105	35324888.0	PLoS Genet	Tanigawa Y	2022-03-24	https://ftp.ebi.ac.uk/pub/databases/spot/pgs/scores/PGS001295/ScoringFiles/Harmonized/PGS001295_hmPOS_GRCh38.txt.gz	https://ftp.ebi.ac.uk/pub/databases/spot/pgs/scores/PGS001295/ScoringFiles/Harmonized/PGS001295_hmPOS_GRCh37.txt.gz
PGS001357	T2D_AnnoPred_PRS	https://ftp.ebi.ac.uk/pub/databases/spot/pgs/scores/PGS001357/ScoringFiles/PGS001357.txt.gz	True	Type 2 diabetes (T2D)		AnnoPred	Tier3, pT, p=0.003	2996761	0	hg19	NR	2021-11-04	PGS obtained from the Catalog should be cited appropriately, and used in accordance with any licensing restrictions set by the authors. See EBI Terms of Use (https://www.ebi.ac.uk/about/terms-of-use/) for additional details.	PGP000252	Interactions Between Enhanced Polygenic Risk Scores and Lifestyle for Cardiovascular Disease, Diabetes, and Lipid Levels.	10.1161/circgen.120.003128	33433237.0	Circ Genom Precis Med	Ye Y	2021-01-12	https://ftp.ebi.ac.uk/pub/databases/spot/pgs/scores/PGS001357/ScoringFiles/Harmonized/PGS001357_hmPOS_GRCh38.txt.gz	https://ftp.ebi.ac.uk/pub/databases/spot/pgs/scores/PGS001357/ScoringFiles/Harmonized/PGS001357_hmPOS_GRCh37.txt.gz
PGS001781	T2D_PRSCS	https://ftp.ebi.ac.uk/pub/databases/spot/pgs/scores/PGS001781/ScoringFiles/PGS001781.txt.gz	True	Type 2 diabetes (T2D)		PRS-CS	PRS-CS-auto, 1000G European sample (N = 503) as the external LD reference panel	1091673	0	GRCh38	beta	2022-02-23	PGS obtained from the Catalog should be cited appropriately, and used in accordance with any licensing restrictions set by the authors. See EBI Terms of Use (https://www.ebi.ac.uk/about/terms-of-use/) for additional details.	PGP000261	Integration of questionnaire-based risk factors improves polygenic risk scores for human coronary heart disease and type 2 diabetes.	10.1038/s42003-021-02996-0	35197564.0	Commun Biol	Tamlander M	2022-02-23	https://ftp.ebi.ac.uk/pub/databases/spot/pgs/scores/PGS001781/ScoringFiles/Harmonized/PGS001781_hmPOS_GRCh38.txt.gz	https://ftp.ebi.ac.uk/pub/databases/spot/pgs/scores/PGS001781/ScoringFiles/Harmonized/PGS001781_hmPOS_GRCh37.txt.gz
PGS001818	portability-PLR_250.2	https://ftp.ebi.ac.uk/pub/databases/spot/pgs/scores/PGS001818/ScoringFiles/PGS001818.txt.gz	True	Type 2 diabetes (T2D)	endocrine/metabolic	Penalized regression (bigstatsr)	HapMap3 variants	30745	0	GRCh37	beta	2022-01-10	PGS obtained from the Catalog should be cited appropriately, and used in accordance with any licensing restrictions set by the authors. See EBI Terms of Use (https://www.ebi.ac.uk/about/terms-of-use/) for additional details.	PGP000263	Portability of 245 polygenic scores when derived from the UK Biobank and applied to 9 ancestry groups from the same cohort	10.1016/j.ajhg.2021.11.008	34995502.0	Am J Hum Genet	Privé F	2022-01-06	https://ftp.ebi.ac.uk/pub/databases/spot/pgs/scores/PGS001818/ScoringFiles/Harmonized/PGS001818_hmPOS_GRCh38.txt.gz	https://ftp.ebi.ac.uk/pub/databases/spot/pgs/scores/PGS001818/ScoringFiles/Harmonized/PGS001818_hmPOS_GRCh37.txt.gz
PGS002026	portability-ldpred2_250.2	https://ftp.ebi.ac.uk/pub/databases/spot/pgs/scores/PGS002026/ScoringFiles/PGS002026.txt.gz	True	Type 2 diabetes (T2D)	endocrine/metabolic	LDpred2 (bigsnpr)	LDpred2-auto using HapMap3 variants	830783	0	GRCh37	beta	2022-01-10	PGS obtained from the Catalog should be cited appropriately, and used in accordance with any licensing restrictions set by the authors. See EBI Terms of Use (https://www.ebi.ac.uk/about/terms-of-use/) for additional details.	PGP000263	Portability of 245 polygenic scores when derived from the UK Biobank and applied to 9 ancestry groups from the same cohort	10.1016/j.ajhg.2021.11.008	34995502.0	Am J Hum Genet	Privé F	2022-01-06	https://ftp.ebi.ac.uk/pub/databases/spot/pgs/scores/PGS002026/ScoringFiles/Harmonized/PGS002026_hmPOS_GRCh38.txt.gz	https://ftp.ebi.ac.uk/pub/databases/spot/pgs/scores/PGS002026/ScoringFiles/Harmonized/PGS002026_hmPOS_GRCh37.txt.gz
PGS002243	ldpred_t2d	https://ftp.ebi.ac.uk/pub/databases/spot/pgs/scores/PGS002243/ScoringFiles/PGS002243.txt.gz	True	Type 2 diabetes (T2D)		LDpred	p = 0.003, LD radius = 2000, LD reference panel: European ancestry in 1000 Genomes	6431973	0	GRCh37	beta	2022-04-13	PGS obtained from the Catalog should be cited appropriately, and used in accordance with any licensing restrictions set by the authors. See EBI Terms of Use (https://www.ebi.ac.uk/about/terms-of-use/) for additional details.	PGP000271	Genome-wide risk prediction of common diseases across ancestries in one million people.	10.1016/j.xgen.2022.100118	35591975.0	Cell Genom	Mars N	2022-04-13	https://ftp.ebi.ac.uk/pub/databases/spot/pgs/scores/PGS002243/ScoringFiles/Harmonized/PGS002243_hmPOS_GRCh38.txt.gz	https://ftp.ebi.ac.uk/pub/databases/spot/pgs/scores/PGS002243/ScoringFiles/Harmonized/PGS002243_hmPOS_GRCh37.txt.gz
PGS002277	pPS_Insulin_secretion_1	https://ftp.ebi.ac.uk/pub/databases/spot/pgs/scores/PGS002277/ScoringFiles/PGS002277.txt.gz	True	Type 2 diabetes (based on SNPs associated with insulin secretion)	Insulin secretion 1	Partitioned polygenic score	cluster consisting of eight variants classified as ‘Insulin secretion 1’ in PMID:29632382, weights from PMID:20081858	8	0	NR	beta	2022-04-13	PGS obtained from the Catalog should be cited appropriately, and used in accordance with any licensing restrictions set by the authors. See EBI Terms of Use (https://www.ebi.ac.uk/about/terms-of-use/) for additional details.	PGP000305	Young-onset diabetes in Asian Indians is associated with lower measured and genetically determined beta cell function.	10.1007/s00125-022-05671-z	35247066.0	Diabetologia	Siddiqui MK	2022-03-05	https://ftp.ebi.ac.uk/pub/databases/spot/pgs/scores/PGS002277/ScoringFiles/Harmonized/PGS002277_hmPOS_GRCh38.txt.gz	https://ftp.ebi.ac.uk/pub/databases/spot/pgs/scores/PGS002277/ScoringFiles/Harmonized/PGS002277_hmPOS_GRCh37.txt.gz
PGS002308	PRScsx_T2D	https://ftp.ebi.ac.uk/pub/databases/spot/pgs/scores/PGS002308/ScoringFiles/PGS002308.txt.gz	True	Type 2 diabetes (T2D)		PRS-CSx	PRS-CSx with --auto and --meta options	1259754	0	hg19	beta	2022-07-05	PGS obtained from the Catalog should be cited appropriately, and used in accordance with any licensing restrictions set by the authors. See EBI Terms of Use (https://www.ebi.ac.uk/about/terms-of-use/) for additional details.	PGP000331	Development and validation of a trans-ancestry polygenic risk score for type 2 diabetes in diverse populations.	10.1186/s13073-022-01074-2	35765100.0	Genome Med	Ge T	2022-06-29	https://ftp.ebi.ac.uk/pub/databases/spot/pgs/scores/PGS002308/ScoringFiles/Harmonized/PGS002308_hmPOS_GRCh38.txt.gz	https://ftp.ebi.ac.uk/pub/databases/spot/pgs/scores/PGS002308/ScoringFiles/Harmonized/PGS002308_hmPOS_GRCh37.txt.gz
PGS002354	disease_T2D.BOLT-LMM	https://ftp.ebi.ac.uk/pub/databases/spot/pgs/scores/PGS002354/ScoringFiles/PGS002354.txt.gz	True	Type 2 diabetes (T2D)		BOLT-LMM		1109311	0	GRCh37	beta	2022-06-09	PGS obtained from the Catalog should be cited appropriately, and used in accordance with any licensing restrictions set by the authors. See EBI Terms of Use (https://www.ebi.ac.uk/about/terms-of-use/) for additional details.	PGP000332	Leveraging fine-mapping and multipopulation training data to improve cross-population polygenic risk scores.	10.1038/s41588-022-01036-9	35393596.0	Nat Genet	Weissbrod O	2022-04-07	https://ftp.ebi.ac.uk/pub/databases/spot/pgs/scores/PGS002354/ScoringFiles/Harmonized/PGS002354_hmPOS_GRCh38.txt.gz	https://ftp.ebi.ac.uk/pub/databases/spot/pgs/scores/PGS002354/ScoringFiles/Harmonized/PGS002354_hmPOS_GRCh37.txt.gz
PGS002379	disease_T2D.BOLT-LMM-BBJ	https://ftp.ebi.ac.uk/pub/databases/spot/pgs/scores/PGS002379/ScoringFiles/PGS002379.txt.gz	True	Type 2 diabetes (T2D)		BOLT-LMM-BBJ		920930	0	GRCh37	beta	2022-06-09	PGS obtained from the Catalog should be cited appropriately, and used in accordance with any licensing restrictions set by the authors. See EBI Terms of Use (https://www.ebi.ac.uk/about/terms-of-use/) for additional details.	PGP000332	Leveraging fine-mapping and multipopulation training data to improve cross-population polygenic risk scores.	10.1038/s41588-022-01036-9	35393596.0	Nat Genet	Weissbrod O	2022-04-07	https://ftp.ebi.ac.uk/pub/databases/spot/pgs/scores/PGS002379/ScoringFiles/Harmonized/PGS002379_hmPOS_GRCh38.txt.gz	https://ftp.ebi.ac.uk/pub/databases/spot/pgs/scores/PGS002379/ScoringFiles/Harmonized/PGS002379_hmPOS_GRCh37.txt.gz
PGS002426	disease_T2D.P+T.0.0001	https://ftp.ebi.ac.uk/pub/databases/spot/pgs/scores/PGS002426/ScoringFiles/PGS002426.txt.gz	True	Type 2 diabetes (T2D)		Pruning and Thresholding (P+T)	p < 0.0001	3947	0	GRCh37	beta	2022-06-09	PGS obtained from the Catalog should be cited appropriately, and used in accordance with any licensing restrictions set by the authors. See EBI Terms of Use (https://www.ebi.ac.uk/about/terms-of-use/) for additional details.	PGP000332	Leveraging fine-mapping and multipopulation training data to improve cross-population polygenic risk scores.	10.1038/s41588-022-01036-9	35393596.0	Nat Genet	Weissbrod O	2022-04-07	https://ftp.ebi.ac.uk/pub/databases/spot/pgs/scores/PGS002426/ScoringFiles/Harmonized/PGS002426_hmPOS_GRCh38.txt.gz	https://ftp.ebi.ac.uk/pub/databases/spot/pgs/scores/PGS002426/ScoringFiles/Harmonized/PGS002426_hmPOS_GRCh37.txt.gz
PGS002475	disease_T2D.P+T.0.001	https://ftp.ebi.ac.uk/pub/databases/spot/pgs/scores/PGS002475/ScoringFiles/PGS002475.txt.gz	True	Type 2 diabetes (T2D)		Pruning and Thresholding (P+T)	p < 0.001	16275	0	GRCh37	beta	2022-06-09	PGS obtained from the Catalog should be cited appropriately, and used in accordance with any licensing restrictions set by the authors. See EBI Terms of Use (https://www.ebi.ac.uk/about/terms-of-use/) for additional details.	PGP000332	Leveraging fine-mapping and multipopulation training data to improve cross-population polygenic risk scores.	10.1038/s41588-022-01036-9	35393596.0	Nat Genet	Weissbrod O	2022-04-07	https://ftp.ebi.ac.uk/pub/databases/spot/pgs/scores/PGS002475/ScoringFiles/Harmonized/PGS002475_hmPOS_GRCh38.txt.gz	https://ftp.ebi.ac.uk/pub/databases/spot/pgs/scores/PGS002475/ScoringFiles/Harmonized/PGS002475_hmPOS_GRCh37.txt.gz
PGS002524	disease_T2D.P+T.0.01	https://ftp.ebi.ac.uk/pub/databases/spot/pgs/scores/PGS002524/ScoringFiles/PGS002524.txt.gz	True	Type 2 diabetes (T2D)		Pruning and Thresholding (P+T)	p < 0.01	95287	0	GRCh37	beta	2022-06-09	PGS obtained from the Catalog should be cited appropriately, and used in accordance with any licensing restrictions set by the authors. See EBI Terms of Use (https://www.ebi.ac.uk/about/terms-of-use/) for additional details.	PGP000332	Leveraging fine-mapping and multipopulation training data to improve cross-population polygenic risk scores.	10.1038/s41588-022-01036-9	35393596.0	Nat Genet	Weissbrod O	2022-04-07	https://ftp.ebi.ac.uk/pub/databases/spot/pgs/scores/PGS002524/ScoringFiles/Harmonized/PGS002524_hmPOS_GRCh38.txt.gz	https://ftp.ebi.ac.uk/pub/databases/spot/pgs/scores/PGS002524/ScoringFiles/Harmonized/PGS002524_hmPOS_GRCh37.txt.gz
PGS002573	disease_T2D.P+T.1e-06	https://ftp.ebi.ac.uk/pub/databases/spot/pgs/scores/PGS002573/ScoringFiles/PGS002573.txt.gz	True	Type 2 diabetes (T2D)		Pruning and Thresholding (P+T)	p < 1e-06	673	0	GRCh37	beta	2022-06-09	PGS obtained from the Catalog should be cited appropriately, and used in accordance with any licensing restrictions set by the authors. See EBI Terms of Use (https://www.ebi.ac.uk/about/terms-of-use/) for additional details.	PGP000332	Leveraging fine-mapping and multipopulation training data to improve cross-population polygenic risk scores.	10.1038/s41588-022-01036-9	35393596.0	Nat Genet	Weissbrod O	2022-04-07	https://ftp.ebi.ac.uk/pub/databases/spot/pgs/scores/PGS002573/ScoringFiles/Harmonized/PGS002573_hmPOS_GRCh38.txt.gz	https://ftp.ebi.ac.uk/pub/databases/spot/pgs/scores/PGS002573/ScoringFiles/Harmonized/PGS002573_hmPOS_GRCh37.txt.gz
PGS002622	disease_T2D.P+T.5e-08	https://ftp.ebi.ac.uk/pub/databases/spot/pgs/scores/PGS002622/ScoringFiles/PGS002622.txt.gz	True	Type 2 diabetes (T2D)		Pruning and Thresholding (P+T)	p < 5e-08	293	0	GRCh37	beta	2022-06-09	PGS obtained from the Catalog should be cited appropriately, and used in accordance with any licensing restrictions set by the authors. See EBI Terms of Use (https://www.ebi.ac.uk/about/terms-of-use/) for additional details.	PGP000332	Leveraging fine-mapping and multipopulation training data to improve cross-population polygenic risk scores.	10.1038/s41588-022-01036-9	35393596.0	Nat Genet	Weissbrod O	2022-04-07	https://ftp.ebi.ac.uk/pub/databases/spot/pgs/scores/PGS002622/ScoringFiles/Harmonized/PGS002622_hmPOS_GRCh38.txt.gz	https://ftp.ebi.ac.uk/pub/databases/spot/pgs/scores/PGS002622/ScoringFiles/Harmonized/PGS002622_hmPOS_GRCh37.txt.gz
PGS002671	disease_T2D.PolyFun-pred	https://ftp.ebi.ac.uk/pub/databases/spot/pgs/scores/PGS002671/ScoringFiles/PGS002671.txt.gz	True	Type 2 diabetes (T2D)		PolyFun-pred		258382	0	GRCh37	beta	2022-06-09	PGS obtained from the Catalog should be cited appropriately, and used in accordance with any licensing restrictions set by the authors. See EBI Terms of Use (https://www.ebi.ac.uk/about/terms-of-use/) for additional details.	PGP000332	Leveraging fine-mapping and multipopulation training data to improve cross-population polygenic risk scores.	10.1038/s41588-022-01036-9	35393596.0	Nat Genet	Weissbrod O	2022-04-07	https://ftp.ebi.ac.uk/pub/databases/spot/pgs/scores/PGS002671/ScoringFiles/Harmonized/PGS002671_hmPOS_GRCh38.txt.gz	https://ftp.ebi.ac.uk/pub/databases/spot/pgs/scores/PGS002671/ScoringFiles/Harmonized/PGS002671_hmPOS_GRCh37.txt.gz
PGS002720	disease_T2D.SBayesR	https://ftp.ebi.ac.uk/pub/databases/spot/pgs/scores/PGS002720/ScoringFiles/PGS002720.txt.gz	True	Type 2 diabetes (T2D)		SBayesR		911809	0	GRCh37	beta	2022-06-09	PGS obtained from the Catalog should be cited appropriately, and used in accordance with any licensing restrictions set by the authors. See EBI Terms of Use (https://www.ebi.ac.uk/about/terms-of-use/) for additional details.	PGP000332	Leveraging fine-mapping and multipopulation training data to improve cross-population polygenic risk scores.	10.1038/s41588-022-01036-9	35393596.0	Nat Genet	Weissbrod O	2022-04-07	https://ftp.ebi.ac.uk/pub/databases/spot/pgs/scores/PGS002720/ScoringFiles/Harmonized/PGS002720_hmPOS_GRCh38.txt.gz	https://ftp.ebi.ac.uk/pub/databases/spot/pgs/scores/PGS002720/ScoringFiles/Harmonized/PGS002720_hmPOS_GRCh37.txt.gz
PGS002733	GRS17_T2D	https://ftp.ebi.ac.uk/pub/databases/spot/pgs/scores/PGS002733/ScoringFiles/PGS002733.txt.gz	True	Type 2 diabetes (T2D)		Genome-wide significant variants	OR ≥1.10, effect allele frequency ≥10%	17	0	GRCh37	log(OR)	2022-07-21	PGS obtained from the Catalog should be cited appropriately, and used in accordance with any licensing restrictions set by the authors. See EBI Terms of Use (https://www.ebi.ac.uk/about/terms-of-use/) for additional details.	PGP000342	Contribution of rare variants in monogenic diabetes-genes to early-onset type 2 diabetes.	10.1016/j.diabet.2022.101353	35487478.0	Diabetes Metab	Pezzilli S	2022-04-26	https://ftp.ebi.ac.uk/pub/databases/spot/pgs/scores/PGS002733/ScoringFiles/Harmonized/PGS002733_hmPOS_GRCh38.txt.gz	https://ftp.ebi.ac.uk/pub/databases/spot/pgs/scores/PGS002733/ScoringFiles/Harmonized/PGS002733_hmPOS_GRCh37.txt.gz
PGS002771	Type_2_diabetes_prscs	https://ftp.ebi.ac.uk/pub/databases/spot/pgs/scores/PGS002771/ScoringFiles/PGS002771.txt.gz	True	Type 2 diabetes (T2D)		PRS-CS	PRS-CS-auto in FinnGen, LD reference panel: European ancestry in 1000 Genomes	1091608	0	GRCh38	beta	2022-11-07	PGS obtained from the Catalog should be cited appropriately, and used in accordance with any licensing restrictions set by the authors. See EBI Terms of Use (https://www.ebi.ac.uk/about/terms-of-use/) for additional details.	PGP000364	Systematic comparison of family history and polygenic risk across 24 common diseases.	10.1016/j.ajhg.2022.10.009	36347255.0	Am J Hum Genet	Mars N	2022-11-07	https://ftp.ebi.ac.uk/pub/databases/spot/pgs/scores/PGS002771/ScoringFiles/Harmonized/PGS002771_hmPOS_GRCh38.txt.gz	https://ftp.ebi.ac.uk/pub/databases/spot/pgs/scores/PGS002771/ScoringFiles/Harmonized/PGS002771_hmPOS_GRCh37.txt.gz
PGS002779	GTG_T2D_maxCT	https://ftp.ebi.ac.uk/pub/databases/spot/pgs/scores/PGS002779/ScoringFiles/PGS002779.txt.gz	True	Incident type 2 diabetes		Maximum clumping and thresholding (maxCT)	Optimal parameters: r2 = 0.80; kb =125; p = 7.59 * 10^-2	46353	0	hg19	NR	2022-12-20	Creative Commons Attribution-NonCommercial-NoDerivatives 4.0 International (CC BY-NC-ND 4.0)	PGP000365	Polygenic risk scores for cardiovascular diseases and type 2 diabetes.	10.1371/journal.pone.0278764	36459520.0	PLoS One	Wong CK	2022-12-02	https://ftp.ebi.ac.uk/pub/databases/spot/pgs/scores/PGS002779/ScoringFiles/Harmonized/PGS002779_hmPOS_GRCh38.txt.gz	https://ftp.ebi.ac.uk/pub/databases/spot/pgs/scores/PGS002779/ScoringFiles/Harmonized/PGS002779_hmPOS_GRCh37.txt.gz
PGS002780	GTG_T2D_SCT	https://ftp.ebi.ac.uk/pub/databases/spot/pgs/scores/PGS002780/ScoringFiles/PGS002780.txt.gz	True	Incident type 2 diabetes		Stacked clumping and thresholding (SCT)	SCT(bigsnpr) using default hyperparameters	419209	0	hg19	NR	2022-12-20	Creative Commons Attribution-NonCommercial-NoDerivatives 4.0 International (CC BY-NC-ND 4.0)	PGP000365	Polygenic risk scores for cardiovascular diseases and type 2 diabetes.	10.1371/journal.pone.0278764	36459520.0	PLoS One	Wong CK	2022-12-02	https://ftp.ebi.ac.uk/pub/databases/spot/pgs/scores/PGS002780/ScoringFiles/Harmonized/PGS002780_hmPOS_GRCh38.txt.gz	https://ftp.ebi.ac.uk/pub/databases/spot/pgs/scores/PGS002780/ScoringFiles/Harmonized/PGS002780_hmPOS_GRCh37.txt.gz
PGS003089	ExPRSweb_T2D_2443_LASSOSUM_MGI_20211120	https://ftp.ebi.ac.uk/pub/databases/spot/pgs/scores/PGS003089/ScoringFiles/PGS003089.txt.gz	True	Type 2 diabetes (T2D)	Diabetes diagnosed by doctor; Binary	lassosum	Lassosum 0.4.4 (MAF >= 1%; autosomal variants only)s=0.9;Lambda=0.00264	488969	0	GRCh37	beta	2022-11-23	PGS obtained from the Catalog should be cited appropriately, and used in accordance with any licensing restrictions set by the authors. See EBI Terms of Use (https://www.ebi.ac.uk/about/terms-of-use/) for additional details.	PGP000393	ExPRSweb: An online repository with polygenic risk scores for common health-related exposures.	10.1016/j.ajhg.2022.09.001	36152628.0	Am J Hum Genet	Ma Y	2022-09-23	https://ftp.ebi.ac.uk/pub/databases/spot/pgs/scores/PGS003089/ScoringFiles/Harmonized/PGS003089_hmPOS_GRCh38.txt.gz	https://ftp.ebi.ac.uk/pub/databases/spot/pgs/scores/PGS003089/ScoringFiles/Harmonized/PGS003089_hmPOS_GRCh37.txt.gz
PGS003090	ExPRSweb_T2D_2443_PT_MGI_20211120	https://ftp.ebi.ac.uk/pub/databases/spot/pgs/scores/PGS003090/ScoringFiles/PGS003090.txt.gz	True	Type 2 diabetes (T2D)	Diabetes diagnosed by doctor; Binary	Pruning and Thresholding (P+T)	LD Clumping (using Plink to calculate LD, MAF >= 1%, r^2 <= 0.1) & P-value threshold <=3.98e-04	1888	0	GRCh37	beta	2022-11-23	PGS obtained from the Catalog should be cited appropriately, and used in accordance with any licensing restrictions set by the authors. See EBI Terms of Use (https://www.ebi.ac.uk/about/terms-of-use/) for additional details.	PGP000393	ExPRSweb: An online repository with polygenic risk scores for common health-related exposures.	10.1016/j.ajhg.2022.09.001	36152628.0	Am J Hum Genet	Ma Y	2022-09-23	https://ftp.ebi.ac.uk/pub/databases/spot/pgs/scores/PGS003090/ScoringFiles/Harmonized/PGS003090_hmPOS_GRCh38.txt.gz	https://ftp.ebi.ac.uk/pub/databases/spot/pgs/scores/PGS003090/ScoringFiles/Harmonized/PGS003090_hmPOS_GRCh37.txt.gz
PGS003091	ExPRSweb_T2D_2443_PLINK_MGI_20211120	https://ftp.ebi.ac.uk/pub/databases/spot/pgs/scores/PGS003091/ScoringFiles/PGS003091.txt.gz	True	Type 2 diabetes (T2D)	Diabetes diagnosed by doctor; Binary	PLINK	LD Clumping through Plink1.9 & P-value threshold <=3.98e-04	2707	0	GRCh37	beta	2022-11-23	PGS obtained from the Catalog should be cited appropriately, and used in accordance with any licensing restrictions set by the authors. See EBI Terms of Use (https://www.ebi.ac.uk/about/terms-of-use/) for additional details.	PGP000393	ExPRSweb: An online repository with polygenic risk scores for common health-related exposures.	10.1016/j.ajhg.2022.09.001	36152628.0	Am J Hum Genet	Ma Y	2022-09-23	https://ftp.ebi.ac.uk/pub/databases/spot/pgs/scores/PGS003091/ScoringFiles/Harmonized/PGS003091_hmPOS_GRCh38.txt.gz	https://ftp.ebi.ac.uk/pub/databases/spot/pgs/scores/PGS003091/ScoringFiles/Harmonized/PGS003091_hmPOS_GRCh37.txt.gz
PGS003092	ExPRSweb_T2D_2443_DBSLMM_MGI_20211120	https://ftp.ebi.ac.uk/pub/databases/spot/pgs/scores/PGS003092/ScoringFiles/PGS003092.txt.gz	True	Type 2 diabetes (T2D)	Diabetes diagnosed by doctor; Binary	DBSLMM	DBSLMM default parameter	10304000	0	GRCh37	beta	2022-11-23	PGS obtained from the Catalog should be cited appropriately, and used in accordance with any licensing restrictions set by the authors. See EBI Terms of Use (https://www.ebi.ac.uk/about/terms-of-use/) for additional details.	PGP000393	ExPRSweb: An online repository with polygenic risk scores for common health-related exposures.	10.1016/j.ajhg.2022.09.001	36152628.0	Am J Hum Genet	Ma Y	2022-09-23	https://ftp.ebi.ac.uk/pub/databases/spot/pgs/scores/PGS003092/ScoringFiles/Harmonized/PGS003092_hmPOS_GRCh38.txt.gz	https://ftp.ebi.ac.uk/pub/databases/spot/pgs/scores/PGS003092/ScoringFiles/Harmonized/PGS003092_hmPOS_GRCh37.txt.gz
PGS003093	ExPRSweb_T2D_2443_PRSCS_MGI_20211120	https://ftp.ebi.ac.uk/pub/databases/spot/pgs/scores/PGS003093/ScoringFiles/PGS003093.txt.gz	True	Type 2 diabetes (T2D)	Diabetes diagnosed by doctor; Binary	PRS-CS	PRS-CS (auto)	1113832	0	GRCh37	beta	2022-11-23	PGS obtained from the Catalog should be cited appropriately, and used in accordance with any licensing restrictions set by the authors. See EBI Terms of Use (https://www.ebi.ac.uk/about/terms-of-use/) for additional details.	PGP000393	ExPRSweb: An online repository with polygenic risk scores for common health-related exposures.	10.1016/j.ajhg.2022.09.001	36152628.0	Am J Hum Genet	Ma Y	2022-09-23	https://ftp.ebi.ac.uk/pub/databases/spot/pgs/scores/PGS003093/ScoringFiles/Harmonized/PGS003093_hmPOS_GRCh38.txt.gz	https://ftp.ebi.ac.uk/pub/databases/spot/pgs/scores/PGS003093/ScoringFiles/Harmonized/PGS003093_hmPOS_GRCh37.txt.gz
PGS003094	ExPRSweb_T2D_29358691-GCST005413_LASSOSUM_MGI_20211120	https://ftp.ebi.ac.uk/pub/databases/spot/pgs/scores/PGS003094/ScoringFiles/PGS003094.txt.gz	True	Type 2 diabetes (T2D)	T2D; Binary	lassosum	Lassosum 0.4.4 (MAF >= 1%; autosomal variants only)s=0.9;Lambda=0.00886	266890	0	GRCh37	beta	2022-11-23	PGS obtained from the Catalog should be cited appropriately, and used in accordance with any licensing restrictions set by the authors. See EBI Terms of Use (https://www.ebi.ac.uk/about/terms-of-use/) for additional details.	PGP000393	ExPRSweb: An online repository with polygenic risk scores for common health-related exposures.	10.1016/j.ajhg.2022.09.001	36152628.0	Am J Hum Genet	Ma Y	2022-09-23	https://ftp.ebi.ac.uk/pub/databases/spot/pgs/scores/PGS003094/ScoringFiles/Harmonized/PGS003094_hmPOS_GRCh38.txt.gz	https://ftp.ebi.ac.uk/pub/databases/spot/pgs/scores/PGS003094/ScoringFiles/Harmonized/PGS003094_hmPOS_GRCh37.txt.gz
PGS003095	ExPRSweb_T2D_29358691-GCST005413_PT_MGI_20211120	https://ftp.ebi.ac.uk/pub/databases/spot/pgs/scores/PGS003095/ScoringFiles/PGS003095.txt.gz	True	Type 2 diabetes (T2D)	T2D; Binary	Pruning and Thresholding (P+T)	LD Clumping (using Plink to calculate LD, MAF >= 1%, r^2 <= 0.1) & P-value threshold <=3.98e-07	45	0	GRCh37	beta	2022-11-23	PGS obtained from the Catalog should be cited appropriately, and used in accordance with any licensing restrictions set by the authors. See EBI Terms of Use (https://www.ebi.ac.uk/about/terms-of-use/) for additional details.	PGP000393	ExPRSweb: An online repository with polygenic risk scores for common health-related exposures.	10.1016/j.ajhg.2022.09.001	36152628.0	Am J Hum Genet	Ma Y	2022-09-23	https://ftp.ebi.ac.uk/pub/databases/spot/pgs/scores/PGS003095/ScoringFiles/Harmonized/PGS003095_hmPOS_GRCh38.txt.gz	https://ftp.ebi.ac.uk/pub/databases/spot/pgs/scores/PGS003095/ScoringFiles/Harmonized/PGS003095_hmPOS_GRCh37.txt.gz
PGS003096	ExPRSweb_T2D_29358691-GCST005413_PLINK_MGI_20211120	https://ftp.ebi.ac.uk/pub/databases/spot/pgs/scores/PGS003096/ScoringFiles/PGS003096.txt.gz	True	Type 2 diabetes (T2D)	T2D; Binary	PLINK	LD Clumping through Plink1.9 & P-value threshold <=7.94e-07	46	0	GRCh37	beta	2022-11-23	PGS obtained from the Catalog should be cited appropriately, and used in accordance with any licensing restrictions set by the authors. See EBI Terms of Use (https://www.ebi.ac.uk/about/terms-of-use/) for additional details.	PGP000393	ExPRSweb: An online repository with polygenic risk scores for common health-related exposures.	10.1016/j.ajhg.2022.09.001	36152628.0	Am J Hum Genet	Ma Y	2022-09-23	https://ftp.ebi.ac.uk/pub/databases/spot/pgs/scores/PGS003096/ScoringFiles/Harmonized/PGS003096_hmPOS_GRCh38.txt.gz	https://ftp.ebi.ac.uk/pub/databases/spot/pgs/scores/PGS003096/ScoringFiles/Harmonized/PGS003096_hmPOS_GRCh37.txt.gz
PGS003097	ExPRSweb_T2D_29358691-GCST005413_DBSLMM_MGI_20211120	https://ftp.ebi.ac.uk/pub/databases/spot/pgs/scores/PGS003097/ScoringFiles/PGS003097.txt.gz	True	Type 2 diabetes (T2D)	T2D; Binary	DBSLMM	DBSLMM default parameter	229	0	GRCh37	beta	2022-11-23	PGS obtained from the Catalog should be cited appropriately, and used in accordance with any licensing restrictions set by the authors. See EBI Terms of Use (https://www.ebi.ac.uk/about/terms-of-use/) for additional details.	PGP000393	ExPRSweb: An online repository with polygenic risk scores for common health-related exposures.	10.1016/j.ajhg.2022.09.001	36152628.0	Am J Hum Genet	Ma Y	2022-09-23	https://ftp.ebi.ac.uk/pub/databases/spot/pgs/scores/PGS003097/ScoringFiles/Harmonized/PGS003097_hmPOS_GRCh38.txt.gz	https://ftp.ebi.ac.uk/pub/databases/spot/pgs/scores/PGS003097/ScoringFiles/Harmonized/PGS003097_hmPOS_GRCh37.txt.gz
PGS003098	ExPRSweb_T2D_29358691-GCST005413_PRSCS_MGI_20211120	https://ftp.ebi.ac.uk/pub/databases/spot/pgs/scores/PGS003098/ScoringFiles/PGS003098.txt.gz	True	Type 2 diabetes (T2D)	T2D; Binary	PRS-CS	PRS-CS (auto)	1116101	0	GRCh37	beta	2022-11-23	PGS obtained from the Catalog should be cited appropriately, and used in accordance with any licensing restrictions set by the authors. See EBI Terms of Use (https://www.ebi.ac.uk/about/terms-of-use/) for additional details.	PGP000393	ExPRSweb: An online repository with polygenic risk scores for common health-related exposures.	10.1016/j.ajhg.2022.09.001	36152628.0	Am J Hum Genet	Ma Y	2022-09-23	https://ftp.ebi.ac.uk/pub/databases/spot/pgs/scores/PGS003098/ScoringFiles/Harmonized/PGS003098_hmPOS_GRCh38.txt.gz	https://ftp.ebi.ac.uk/pub/databases/spot/pgs/scores/PGS003098/ScoringFiles/Harmonized/PGS003098_hmPOS_GRCh37.txt.gz
PGS003099	ExPRSweb_T2D_30054458-GCST006867_LASSOSUM_MGI_20211120	https://ftp.ebi.ac.uk/pub/databases/spot/pgs/scores/PGS003099/ScoringFiles/PGS003099.txt.gz	True	Type 2 diabetes (T2D)	T2D; Binary	lassosum	Lassosum 0.4.4 (MAF >= 1%; autosomal variants only)s=0.2;Lambda=0.00886	555512	0	GRCh37	beta	2022-11-23	PGS obtained from the Catalog should be cited appropriately, and used in accordance with any licensing restrictions set by the authors. See EBI Terms of Use (https://www.ebi.ac.uk/about/terms-of-use/) for additional details.	PGP000393	ExPRSweb: An online repository with polygenic risk scores for common health-related exposures.	10.1016/j.ajhg.2022.09.001	36152628.0	Am J Hum Genet	Ma Y	2022-09-23	https://ftp.ebi.ac.uk/pub/databases/spot/pgs/scores/PGS003099/ScoringFiles/Harmonized/PGS003099_hmPOS_GRCh38.txt.gz	https://ftp.ebi.ac.uk/pub/databases/spot/pgs/scores/PGS003099/ScoringFiles/Harmonized/PGS003099_hmPOS_GRCh37.txt.gz
PGS003100	ExPRSweb_T2D_30054458-GCST006867_PT_MGI_20211120	https://ftp.ebi.ac.uk/pub/databases/spot/pgs/scores/PGS003100/ScoringFiles/PGS003100.txt.gz	True	Type 2 diabetes (T2D)	T2D; Binary	Pruning and Thresholding (P+T)	LD Clumping (using Plink to calculate LD, MAF >= 1%, r^2 <= 0.1) & P-value threshold <=5.00e-03	5693	0	GRCh37	beta	2022-11-23	PGS obtained from the Catalog should be cited appropriately, and used in accordance with any licensing restrictions set by the authors. See EBI Terms of Use (https://www.ebi.ac.uk/about/terms-of-use/) for additional details.	PGP000393	ExPRSweb: An online repository with polygenic risk scores for common health-related exposures.	10.1016/j.ajhg.2022.09.001	36152628.0	Am J Hum Genet	Ma Y	2022-09-23	https://ftp.ebi.ac.uk/pub/databases/spot/pgs/scores/PGS003100/ScoringFiles/Harmonized/PGS003100_hmPOS_GRCh38.txt.gz	https://ftp.ebi.ac.uk/pub/databases/spot/pgs/scores/PGS003100/ScoringFiles/Harmonized/PGS003100_hmPOS_GRCh37.txt.gz
PGS003101	ExPRSweb_T2D_30054458-GCST006867_PLINK_MGI_20211120	https://ftp.ebi.ac.uk/pub/databases/spot/pgs/scores/PGS003101/ScoringFiles/PGS003101.txt.gz	True	Type 2 diabetes (T2D)	T2D; Binary	PLINK	LD Clumping through Plink1.9 & P-value threshold <=5.00e-03	5693	0	GRCh37	beta	2022-11-23	PGS obtained from the Catalog should be cited appropriately, and used in accordance with any licensing restrictions set by the authors. See EBI Terms of Use (https://www.ebi.ac.uk/about/terms-of-use/) for additional details.	PGP000393	ExPRSweb: An online repository with polygenic risk scores for common health-related exposures.	10.1016/j.ajhg.2022.09.001	36152628.0	Am J Hum Genet	Ma Y	2022-09-23	https://ftp.ebi.ac.uk/pub/databases/spot/pgs/scores/PGS003101/ScoringFiles/Harmonized/PGS003101_hmPOS_GRCh38.txt.gz	https://ftp.ebi.ac.uk/pub/databases/spot/pgs/scores/PGS003101/ScoringFiles/Harmonized/PGS003101_hmPOS_GRCh37.txt.gz
PGS003102	ExPRSweb_T2D_30054458-GCST006867_DBSLMM_MGI_20211120	https://ftp.ebi.ac.uk/pub/databases/spot/pgs/scores/PGS003102/ScoringFiles/PGS003102.txt.gz	True	Type 2 diabetes (T2D)	T2D; Binary	DBSLMM	DBSLMM default parameter	5052574	0	GRCh37	beta	2022-11-23	PGS obtained from the Catalog should be cited appropriately, and used in accordance with any licensing restrictions set by the authors. See EBI Terms of Use (https://www.ebi.ac.uk/about/terms-of-use/) for additional details.	PGP000393	ExPRSweb: An online repository with polygenic risk scores for common health-related exposures.	10.1016/j.ajhg.2022.09.001	36152628.0	Am J Hum Genet	Ma Y	2022-09-23	https://ftp.ebi.ac.uk/pub/databases/spot/pgs/scores/PGS003102/ScoringFiles/Harmonized/PGS003102_hmPOS_GRCh38.txt.gz	https://ftp.ebi.ac.uk/pub/databases/spot/pgs/scores/PGS003102/ScoringFiles/Harmonized/PGS003102_hmPOS_GRCh37.txt.gz
PGS003103	ExPRSweb_T2D_30054458-GCST006867_PRSCS_MGI_20211120	https://ftp.ebi.ac.uk/pub/databases/spot/pgs/scores/PGS003103/ScoringFiles/PGS003103.txt.gz	True	Type 2 diabetes (T2D)	T2D; Binary	PRS-CS	PRS-CS (auto)	945820	0	GRCh37	beta	2022-11-23	PGS obtained from the Catalog should be cited appropriately, and used in accordance with any licensing restrictions set by the authors. See EBI Terms of Use (https://www.ebi.ac.uk/about/terms-of-use/) for additional details.	PGP000393	ExPRSweb: An online repository with polygenic risk scores for common health-related exposures.	10.1016/j.ajhg.2022.09.001	36152628.0	Am J Hum Genet	Ma Y	2022-09-23	https://ftp.ebi.ac.uk/pub/databases/spot/pgs/scores/PGS003103/ScoringFiles/Harmonized/PGS003103_hmPOS_GRCh38.txt.gz	https://ftp.ebi.ac.uk/pub/databases/spot/pgs/scores/PGS003103/ScoringFiles/Harmonized/PGS003103_hmPOS_GRCh37.txt.gz
PGS003104	ExPRSweb_T2D_METAANALYSIS-DIAGRAM_LASSOSUM_MGI_20211120	https://ftp.ebi.ac.uk/pub/databases/spot/pgs/scores/PGS003104/ScoringFiles/PGS003104.txt.gz	True	Type 2 diabetes (T2D)	T2D; Binary	lassosum	Lassosum 0.4.4 (MAF >= 1%; autosomal variants only)s=0.9;Lambda=0.00546	374510	0	GRCh37	beta	2022-11-23	PGS obtained from the Catalog should be cited appropriately, and used in accordance with any licensing restrictions set by the authors. See EBI Terms of Use (https://www.ebi.ac.uk/about/terms-of-use/) for additional details.	PGP000393	ExPRSweb: An online repository with polygenic risk scores for common health-related exposures.	10.1016/j.ajhg.2022.09.001	36152628.0	Am J Hum Genet	Ma Y	2022-09-23	https://ftp.ebi.ac.uk/pub/databases/spot/pgs/scores/PGS003104/ScoringFiles/Harmonized/PGS003104_hmPOS_GRCh38.txt.gz	https://ftp.ebi.ac.uk/pub/databases/spot/pgs/scores/PGS003104/ScoringFiles/Harmonized/PGS003104_hmPOS_GRCh37.txt.gz
PGS003105	ExPRSweb_T2D_METAANALYSIS-DIAGRAM_PT_MGI_20211120	https://ftp.ebi.ac.uk/pub/databases/spot/pgs/scores/PGS003105/ScoringFiles/PGS003105.txt.gz	True	Type 2 diabetes (T2D)	T2D; Binary	Pruning and Thresholding (P+T)	LD Clumping (using Plink to calculate LD, MAF >= 1%, r^2 <= 0.1) & P-value threshold <=5.00e-06	187	0	GRCh37	beta	2022-11-23	PGS obtained from the Catalog should be cited appropriately, and used in accordance with any licensing restrictions set by the authors. See EBI Terms of Use (https://www.ebi.ac.uk/about/terms-of-use/) for additional details.	PGP000393	ExPRSweb: An online repository with polygenic risk scores for common health-related exposures.	10.1016/j.ajhg.2022.09.001	36152628.0	Am J Hum Genet	Ma Y	2022-09-23	https://ftp.ebi.ac.uk/pub/databases/spot/pgs/scores/PGS003105/ScoringFiles/Harmonized/PGS003105_hmPOS_GRCh38.txt.gz	https://ftp.ebi.ac.uk/pub/databases/spot/pgs/scores/PGS003105/ScoringFiles/Harmonized/PGS003105_hmPOS_GRCh37.txt.gz
PGS003106	ExPRSweb_T2D_METAANALYSIS-DIAGRAM_PLINK_MGI_20211120	https://ftp.ebi.ac.uk/pub/databases/spot/pgs/scores/PGS003106/ScoringFiles/PGS003106.txt.gz	True	Type 2 diabetes (T2D)	T2D; Binary	PLINK	LD Clumping through Plink1.9 & P-value threshold <=5.00e-06	187	0	GRCh37	beta	2022-11-23	PGS obtained from the Catalog should be cited appropriately, and used in accordance with any licensing restrictions set by the authors. See EBI Terms of Use (https://www.ebi.ac.uk/about/terms-of-use/) for additional details.	PGP000393	ExPRSweb: An online repository with polygenic risk scores for common health-related exposures.	10.1016/j.ajhg.2022.09.001	36152628.0	Am J Hum Genet	Ma Y	2022-09-23	https://ftp.ebi.ac.uk/pub/databases/spot/pgs/scores/PGS003106/ScoringFiles/Harmonized/PGS003106_hmPOS_GRCh38.txt.gz	https://ftp.ebi.ac.uk/pub/databases/spot/pgs/scores/PGS003106/ScoringFiles/Harmonized/PGS003106_hmPOS_GRCh37.txt.gz
PGS003107	ExPRSweb_T2D_METAANALYSIS-DIAGRAM_DBSLMM_MGI_20211120	https://ftp.ebi.ac.uk/pub/databases/spot/pgs/scores/PGS003107/ScoringFiles/PGS003107.txt.gz	True	Type 2 diabetes (T2D)	T2D; Binary	DBSLMM	DBSLMM default parameter	995	0	GRCh37	beta	2022-11-23	PGS obtained from the Catalog should be cited appropriately, and used in accordance with any licensing restrictions set by the authors. See EBI Terms of Use (https://www.ebi.ac.uk/about/terms-of-use/) for additional details.	PGP000393	ExPRSweb: An online repository with polygenic risk scores for common health-related exposures.	10.1016/j.ajhg.2022.09.001	36152628.0	Am J Hum Genet	Ma Y	2022-09-23	https://ftp.ebi.ac.uk/pub/databases/spot/pgs/scores/PGS003107/ScoringFiles/Harmonized/PGS003107_hmPOS_GRCh38.txt.gz	https://ftp.ebi.ac.uk/pub/databases/spot/pgs/scores/PGS003107/ScoringFiles/Harmonized/PGS003107_hmPOS_GRCh37.txt.gz
PGS003108	ExPRSweb_T2D_METAANALYSIS-DIAGRAM_PRSCS_MGI_20211120	https://ftp.ebi.ac.uk/pub/databases/spot/pgs/scores/PGS003108/ScoringFiles/PGS003108.txt.gz	True	Type 2 diabetes (T2D)	T2D; Binary	PRS-CS	PRS-CS (auto)	1118480	0	GRCh37	beta	2022-11-23	PGS obtained from the Catalog should be cited appropriately, and used in accordance with any licensing restrictions set by the authors. See EBI Terms of Use (https://www.ebi.ac.uk/about/terms-of-use/) for additional details.	PGP000393	ExPRSweb: An online repository with polygenic risk scores for common health-related exposures.	10.1016/j.ajhg.2022.09.001	36152628.0	Am J Hum Genet	Ma Y	2022-09-23	https://ftp.ebi.ac.uk/pub/databases/spot/pgs/scores/PGS003108/ScoringFiles/Harmonized/PGS003108_hmPOS_GRCh38.txt.gz	https://ftp.ebi.ac.uk/pub/databases/spot/pgs/scores/PGS003108/ScoringFiles/Harmonized/PGS003108_hmPOS_GRCh37.txt.gz
PGS003109	ExPRSweb_T2D_29358691-GCST005413_LASSOSUM_UKB_20211120	https://ftp.ebi.ac.uk/pub/databases/spot/pgs/scores/PGS003109/ScoringFiles/PGS003109.txt.gz	True	Type 2 diabetes (T2D)	T2D; Binary	lassosum	Lassosum 0.4.4 (MAF >= 1%; autosomal variants only)s=0.9;Lambda=0.00886	311565	0	GRCh37	beta	2022-11-23	PGS obtained from the Catalog should be cited appropriately, and used in accordance with any licensing restrictions set by the authors. See EBI Terms of Use (https://www.ebi.ac.uk/about/terms-of-use/) for additional details.	PGP000393	ExPRSweb: An online repository with polygenic risk scores for common health-related exposures.	10.1016/j.ajhg.2022.09.001	36152628.0	Am J Hum Genet	Ma Y	2022-09-23	https://ftp.ebi.ac.uk/pub/databases/spot/pgs/scores/PGS003109/ScoringFiles/Harmonized/PGS003109_hmPOS_GRCh38.txt.gz	https://ftp.ebi.ac.uk/pub/databases/spot/pgs/scores/PGS003109/ScoringFiles/Harmonized/PGS003109_hmPOS_GRCh37.txt.gz
PGS003110	ExPRSweb_T2D_29358691-GCST005413_PT_UKB_20211120	https://ftp.ebi.ac.uk/pub/databases/spot/pgs/scores/PGS003110/ScoringFiles/PGS003110.txt.gz	True	Type 2 diabetes (T2D)	T2D; Binary	Pruning and Thresholding (P+T)	LD Clumping (using Plink to calculate LD, MAF >= 1%, r^2 <= 0.1) & P-value threshold <=7.94e-06	118	0	GRCh37	beta	2022-11-23	PGS obtained from the Catalog should be cited appropriately, and used in accordance with any licensing restrictions set by the authors. See EBI Terms of Use (https://www.ebi.ac.uk/about/terms-of-use/) for additional details.	PGP000393	ExPRSweb: An online repository with polygenic risk scores for common health-related exposures.	10.1016/j.ajhg.2022.09.001	36152628.0	Am J Hum Genet	Ma Y	2022-09-23	https://ftp.ebi.ac.uk/pub/databases/spot/pgs/scores/PGS003110/ScoringFiles/Harmonized/PGS003110_hmPOS_GRCh38.txt.gz	https://ftp.ebi.ac.uk/pub/databases/spot/pgs/scores/PGS003110/ScoringFiles/Harmonized/PGS003110_hmPOS_GRCh37.txt.gz
PGS003111	ExPRSweb_T2D_29358691-GCST005413_PLINK_UKB_20211120	https://ftp.ebi.ac.uk/pub/databases/spot/pgs/scores/PGS003111/ScoringFiles/PGS003111.txt.gz	True	Type 2 diabetes (T2D)	T2D; Binary	PLINK	LD Clumping through Plink1.9 & P-value threshold <=3.98e-06	143	0	GRCh37	beta	2022-11-23	PGS obtained from the Catalog should be cited appropriately, and used in accordance with any licensing restrictions set by the authors. See EBI Terms of Use (https://www.ebi.ac.uk/about/terms-of-use/) for additional details.	PGP000393	ExPRSweb: An online repository with polygenic risk scores for common health-related exposures.	10.1016/j.ajhg.2022.09.001	36152628.0	Am J Hum Genet	Ma Y	2022-09-23	https://ftp.ebi.ac.uk/pub/databases/spot/pgs/scores/PGS003111/ScoringFiles/Harmonized/PGS003111_hmPOS_GRCh38.txt.gz	https://ftp.ebi.ac.uk/pub/databases/spot/pgs/scores/PGS003111/ScoringFiles/Harmonized/PGS003111_hmPOS_GRCh37.txt.gz
PGS003112	ExPRSweb_T2D_29358691-GCST005413_DBSLMM_UKB_20211120	https://ftp.ebi.ac.uk/pub/databases/spot/pgs/scores/PGS003112/ScoringFiles/PGS003112.txt.gz	True	Type 2 diabetes (T2D)	T2D; Binary	DBSLMM	DBSLMM default parameter	222	0	GRCh37	beta	2022-11-23	PGS obtained from the Catalog should be cited appropriately, and used in accordance with any licensing restrictions set by the authors. See EBI Terms of Use (https://www.ebi.ac.uk/about/terms-of-use/) for additional details.	PGP000393	ExPRSweb: An online repository with polygenic risk scores for common health-related exposures.	10.1016/j.ajhg.2022.09.001	36152628.0	Am J Hum Genet	Ma Y	2022-09-23	https://ftp.ebi.ac.uk/pub/databases/spot/pgs/scores/PGS003112/ScoringFiles/Harmonized/PGS003112_hmPOS_GRCh38.txt.gz	https://ftp.ebi.ac.uk/pub/databases/spot/pgs/scores/PGS003112/ScoringFiles/Harmonized/PGS003112_hmPOS_GRCh37.txt.gz
PGS003113	ExPRSweb_T2D_29358691-GCST005413_PRSCS_UKB_20211120	https://ftp.ebi.ac.uk/pub/databases/spot/pgs/scores/PGS003113/ScoringFiles/PGS003113.txt.gz	True	Type 2 diabetes (T2D)	T2D; Binary	PRS-CS	PRS-CS (auto)	1117087	0	GRCh37	beta	2022-11-23	PGS obtained from the Catalog should be cited appropriately, and used in accordance with any licensing restrictions set by the authors. See EBI Terms of Use (https://www.ebi.ac.uk/about/terms-of-use/) for additional details.	PGP000393	ExPRSweb: An online repository with polygenic risk scores for common health-related exposures.	10.1016/j.ajhg.2022.09.001	36152628.0	Am J Hum Genet	Ma Y	2022-09-23	https://ftp.ebi.ac.uk/pub/databases/spot/pgs/scores/PGS003113/ScoringFiles/Harmonized/PGS003113_hmPOS_GRCh38.txt.gz	https://ftp.ebi.ac.uk/pub/databases/spot/pgs/scores/PGS003113/ScoringFiles/Harmonized/PGS003113_hmPOS_GRCh37.txt.gz
PGS003114	ExPRSweb_T2D_30054458-GCST006867_LASSOSUM_UKB_20211120	https://ftp.ebi.ac.uk/pub/databases/spot/pgs/scores/PGS003114/ScoringFiles/PGS003114.txt.gz	True	Type 2 diabetes (T2D)	T2D; Binary	lassosum	Lassosum 0.4.4 (MAF >= 1%; autosomal variants only)s=0.2;Lambda=0.001	555528	0	GRCh37	beta	2022-11-23	PGS obtained from the Catalog should be cited appropriately, and used in accordance with any licensing restrictions set by the authors. See EBI Terms of Use (https://www.ebi.ac.uk/about/terms-of-use/) for additional details.	PGP000393	ExPRSweb: An online repository with polygenic risk scores for common health-related exposures.	10.1016/j.ajhg.2022.09.001	36152628.0	Am J Hum Genet	Ma Y	2022-09-23	https://ftp.ebi.ac.uk/pub/databases/spot/pgs/scores/PGS003114/ScoringFiles/Harmonized/PGS003114_hmPOS_GRCh38.txt.gz	https://ftp.ebi.ac.uk/pub/databases/spot/pgs/scores/PGS003114/ScoringFiles/Harmonized/PGS003114_hmPOS_GRCh37.txt.gz
PGS003115	ExPRSweb_T2D_30054458-GCST006867_PT_UKB_20211120	https://ftp.ebi.ac.uk/pub/databases/spot/pgs/scores/PGS003115/ScoringFiles/PGS003115.txt.gz	True	Type 2 diabetes (T2D)	T2D; Binary	Pruning and Thresholding (P+T)	LD Clumping (using Plink to calculate LD, MAF >= 1%, r^2 <= 0.1) & P-value threshold <=1.00e-01	31462	0	GRCh37	beta	2022-11-23	PGS obtained from the Catalog should be cited appropriately, and used in accordance with any licensing restrictions set by the authors. See EBI Terms of Use (https://www.ebi.ac.uk/about/terms-of-use/) for additional details.	PGP000393	ExPRSweb: An online repository with polygenic risk scores for common health-related exposures.	10.1016/j.ajhg.2022.09.001	36152628.0	Am J Hum Genet	Ma Y	2022-09-23	https://ftp.ebi.ac.uk/pub/databases/spot/pgs/scores/PGS003115/ScoringFiles/Harmonized/PGS003115_hmPOS_GRCh38.txt.gz	https://ftp.ebi.ac.uk/pub/databases/spot/pgs/scores/PGS003115/ScoringFiles/Harmonized/PGS003115_hmPOS_GRCh37.txt.gz
PGS003116	ExPRSweb_T2D_30054458-GCST006867_PLINK_UKB_20211120	https://ftp.ebi.ac.uk/pub/databases/spot/pgs/scores/PGS003116/ScoringFiles/PGS003116.txt.gz	True	Type 2 diabetes (T2D)	T2D; Binary	PLINK	LD Clumping through Plink1.9 & P-value threshold <=1.00e-01	31462	0	GRCh37	beta	2022-11-23	PGS obtained from the Catalog should be cited appropriately, and used in accordance with any licensing restrictions set by the authors. See EBI Terms of Use (https://www.ebi.ac.uk/about/terms-of-use/) for additional details.	PGP000393	ExPRSweb: An online repository with polygenic risk scores for common health-related exposures.	10.1016/j.ajhg.2022.09.001	36152628.0	Am J Hum Genet	Ma Y	2022-09-23	https://ftp.ebi.ac.uk/pub/databases/spot/pgs/scores/PGS003116/ScoringFiles/Harmonized/PGS003116_hmPOS_GRCh38.txt.gz	https://ftp.ebi.ac.uk/pub/databases/spot/pgs/scores/PGS003116/ScoringFiles/Harmonized/PGS003116_hmPOS_GRCh37.txt.gz
PGS003117	ExPRSweb_T2D_30054458-GCST006867_DBSLMM_UKB_20211120	https://ftp.ebi.ac.uk/pub/databases/spot/pgs/scores/PGS003117/ScoringFiles/PGS003117.txt.gz	True	Type 2 diabetes (T2D)	T2D; Binary	DBSLMM	DBSLMM default parameter	5052993	0	GRCh37	beta	2022-11-23	PGS obtained from the Catalog should be cited appropriately, and used in accordance with any licensing restrictions set by the authors. See EBI Terms of Use (https://www.ebi.ac.uk/about/terms-of-use/) for additional details.	PGP000393	ExPRSweb: An online repository with polygenic risk scores for common health-related exposures.	10.1016/j.ajhg.2022.09.001	36152628.0	Am J Hum Genet	Ma Y	2022-09-23	https://ftp.ebi.ac.uk/pub/databases/spot/pgs/scores/PGS003117/ScoringFiles/Harmonized/PGS003117_hmPOS_GRCh38.txt.gz	https://ftp.ebi.ac.uk/pub/databases/spot/pgs/scores/PGS003117/ScoringFiles/Harmonized/PGS003117_hmPOS_GRCh37.txt.gz
PGS003118	ExPRSweb_T2D_30054458-GCST006867_PRSCS_UKB_20211120	https://ftp.ebi.ac.uk/pub/databases/spot/pgs/scores/PGS003118/ScoringFiles/PGS003118.txt.gz	True	Type 2 diabetes (T2D)	T2D; Binary	PRS-CS	PRS-CS (auto)	945921	0	GRCh37	beta	2022-11-23	PGS obtained from the Catalog should be cited appropriately, and used in accordance with any licensing restrictions set by the authors. See EBI Terms of Use (https://www.ebi.ac.uk/about/terms-of-use/) for additional details.	PGP000393	ExPRSweb: An online repository with polygenic risk scores for common health-related exposures.	10.1016/j.ajhg.2022.09.001	36152628.0	Am J Hum Genet	Ma Y	2022-09-23	https://ftp.ebi.ac.uk/pub/databases/spot/pgs/scores/PGS003118/ScoringFiles/Harmonized/PGS003118_hmPOS_GRCh38.txt.gz	https://ftp.ebi.ac.uk/pub/databases/spot/pgs/scores/PGS003118/ScoringFiles/Harmonized/PGS003118_hmPOS_GRCh37.txt.gz
PGS003119	ExPRSweb_T2D_METAANALYSIS-DIAGRAM_LASSOSUM_UKB_20211120	https://ftp.ebi.ac.uk/pub/databases/spot/pgs/scores/PGS003119/ScoringFiles/PGS003119.txt.gz	True	Type 2 diabetes (T2D)	T2D; Binary	lassosum	Lassosum 0.4.4 (MAF >= 1%; autosomal variants only)s=0.9;Lambda=0.00546	407553	0	GRCh37	beta	2022-11-23	PGS obtained from the Catalog should be cited appropriately, and used in accordance with any licensing restrictions set by the authors. See EBI Terms of Use (https://www.ebi.ac.uk/about/terms-of-use/) for additional details.	PGP000393	ExPRSweb: An online repository with polygenic risk scores for common health-related exposures.	10.1016/j.ajhg.2022.09.001	36152628.0	Am J Hum Genet	Ma Y	2022-09-23	https://ftp.ebi.ac.uk/pub/databases/spot/pgs/scores/PGS003119/ScoringFiles/Harmonized/PGS003119_hmPOS_GRCh38.txt.gz	https://ftp.ebi.ac.uk/pub/databases/spot/pgs/scores/PGS003119/ScoringFiles/Harmonized/PGS003119_hmPOS_GRCh37.txt.gz
PGS003120	ExPRSweb_T2D_METAANALYSIS-DIAGRAM_PT_UKB_20211120	https://ftp.ebi.ac.uk/pub/databases/spot/pgs/scores/PGS003120/ScoringFiles/PGS003120.txt.gz	True	Type 2 diabetes (T2D)	T2D; Binary	Pruning and Thresholding (P+T)	LD Clumping (using Plink to calculate LD, MAF >= 1%, r^2 <= 0.1) & P-value threshold <=5.00e-06	193	0	GRCh37	beta	2022-11-23	PGS obtained from the Catalog should be cited appropriately, and used in accordance with any licensing restrictions set by the authors. See EBI Terms of Use (https://www.ebi.ac.uk/about/terms-of-use/) for additional details.	PGP000393	ExPRSweb: An online repository with polygenic risk scores for common health-related exposures.	10.1016/j.ajhg.2022.09.001	36152628.0	Am J Hum Genet	Ma Y	2022-09-23	https://ftp.ebi.ac.uk/pub/databases/spot/pgs/scores/PGS003120/ScoringFiles/Harmonized/PGS003120_hmPOS_GRCh38.txt.gz	https://ftp.ebi.ac.uk/pub/databases/spot/pgs/scores/PGS003120/ScoringFiles/Harmonized/PGS003120_hmPOS_GRCh37.txt.gz
PGS003121	ExPRSweb_T2D_METAANALYSIS-DIAGRAM_PLINK_UKB_20211120	https://ftp.ebi.ac.uk/pub/databases/spot/pgs/scores/PGS003121/ScoringFiles/PGS003121.txt.gz	True	Type 2 diabetes (T2D)	T2D; Binary	PLINK	LD Clumping through Plink1.9 & P-value threshold <=5.00e-06	193	0	GRCh37	beta	2022-11-23	PGS obtained from the Catalog should be cited appropriately, and used in accordance with any licensing restrictions set by the authors. See EBI Terms of Use (https://www.ebi.ac.uk/about/terms-of-use/) for additional details.	PGP000393	ExPRSweb: An online repository with polygenic risk scores for common health-related exposures.	10.1016/j.ajhg.2022.09.001	36152628.0	Am J Hum Genet	Ma Y	2022-09-23	https://ftp.ebi.ac.uk/pub/databases/spot/pgs/scores/PGS003121/ScoringFiles/Harmonized/PGS003121_hmPOS_GRCh38.txt.gz	https://ftp.ebi.ac.uk/pub/databases/spot/pgs/scores/PGS003121/ScoringFiles/Harmonized/PGS003121_hmPOS_GRCh37.txt.gz
PGS003122	ExPRSweb_T2D_METAANALYSIS-DIAGRAM_DBSLMM_UKB_20211120	https://ftp.ebi.ac.uk/pub/databases/spot/pgs/scores/PGS003122/ScoringFiles/PGS003122.txt.gz	True	Type 2 diabetes (T2D)	T2D; Binary	DBSLMM	DBSLMM default parameter	264	0	GRCh37	beta	2022-11-23	PGS obtained from the Catalog should be cited appropriately, and used in accordance with any licensing restrictions set by the authors. See EBI Terms of Use (https://www.ebi.ac.uk/about/terms-of-use/) for additional details.	PGP000393	ExPRSweb: An online repository with polygenic risk scores for common health-related exposures.	10.1016/j.ajhg.2022.09.001	36152628.0	Am J Hum Genet	Ma Y	2022-09-23	https://ftp.ebi.ac.uk/pub/databases/spot/pgs/scores/PGS003122/ScoringFiles/Harmonized/PGS003122_hmPOS_GRCh38.txt.gz	https://ftp.ebi.ac.uk/pub/databases/spot/pgs/scores/PGS003122/ScoringFiles/Harmonized/PGS003122_hmPOS_GRCh37.txt.gz
PGS003123	ExPRSweb_T2D_METAANALYSIS-DIAGRAM_PRSCS_UKB_20211120	https://ftp.ebi.ac.uk/pub/databases/spot/pgs/scores/PGS003123/ScoringFiles/PGS003123.txt.gz	True	Type 2 diabetes (T2D)	T2D; Binary	PRS-CS	PRS-CS (auto)	1119522	0	GRCh37	beta	2022-11-23	PGS obtained from the Catalog should be cited appropriately, and used in accordance with any licensing restrictions set by the authors. See EBI Terms of Use (https://www.ebi.ac.uk/about/terms-of-use/) for additional details.	PGP000393	ExPRSweb: An online repository with polygenic risk scores for common health-related exposures.	10.1016/j.ajhg.2022.09.001	36152628.0	Am J Hum Genet	Ma Y	2022-09-23	https://ftp.ebi.ac.uk/pub/databases/spot/pgs/scores/PGS003123/ScoringFiles/Harmonized/PGS003123_hmPOS_GRCh38.txt.gz	https://ftp.ebi.ac.uk/pub/databases/spot/pgs/scores/PGS003123/ScoringFiles/Harmonized/PGS003123_hmPOS_GRCh37.txt.gz
PGS003353	GRS_T2D	https://ftp.ebi.ac.uk/pub/databases/spot/pgs/scores/PGS003353/ScoringFiles/PGS003353.txt.gz	True	Type 2 diabetes (T2D)		Genome-wide significant SNPs		287	0	NR	beta	2022-12-20	PGS obtained from the Catalog should be cited appropriately, and used in accordance with any licensing restrictions set by the authors. See EBI Terms of Use (https://www.ebi.ac.uk/about/terms-of-use/) for additional details.	PGP000405	The contribution of common and rare genetic variants to variation in metabolic traits in 288,137 East Asians.	10.1038/s41467-022-34163-2	36333282.0	Nat Commun	Kim YJ	2022-11-04	https://ftp.ebi.ac.uk/pub/databases/spot/pgs/scores/PGS003353/ScoringFiles/Harmonized/PGS003353_hmPOS_GRCh38.txt.gz	https://ftp.ebi.ac.uk/pub/databases/spot/pgs/scores/PGS003353/ScoringFiles/Harmonized/PGS003353_hmPOS_GRCh37.txt.gz
PGS003402	PRS_T2D	https://ftp.ebi.ac.uk/pub/databases/spot/pgs/scores/PGS003402/ScoringFiles/PGS003402.txt.gz	True	Type 2 diabetes (T2D)		LDpred2	p ≤0.0014, h2=0.08	6838	0	NR	log(OR)	2023-01-19	PGS obtained from the Catalog should be cited appropriately, and used in accordance with any licensing restrictions set by the authors. See EBI Terms of Use (https://www.ebi.ac.uk/about/terms-of-use/) for additional details.	PGP000419	The genetic risk of gestational diabetes in South Asian women.	10.7554/elife.81498	36412575.0	Elife	Lamri A	2022-11-22	https://ftp.ebi.ac.uk/pub/databases/spot/pgs/scores/PGS003402/ScoringFiles/Harmonized/PGS003402_hmPOS_GRCh38.txt.gz	https://ftp.ebi.ac.uk/pub/databases/spot/pgs/scores/PGS003402/ScoringFiles/Harmonized/PGS003402_hmPOS_GRCh37.txt.gz
PGS003443	PRScsx_T2D_LAT_EURweights	https://ftp.ebi.ac.uk/pub/databases/spot/pgs/scores/PGS003443/ScoringFiles/PGS003443.txt.gz	True	Type 2 diabetes (T2D)		PRS-CSx	The polygenicity value that maximized the PRS performance in the score development cohort was 1e-02. To calculate a polygenic risk score in any genotyped individual, please follow the next steps. First, use the ancestry-specific weights (PRScsx_T2D_LAT_EURweights, PRScsx_T2D_LAT_EASweights and PRScsx_T2D_LAT_LATweights) to calculate 3 separate scores for each genotyped individual. Second, standar…	1092496	0	GRCh37	beta	2023-06-01	PGS obtained from the Catalog should be cited appropriately, and used in accordance with any licensing restrictions set by the authors. See EBI Terms of Use (https://www.ebi.ac.uk/about/terms-of-use/) for additional details.	PGP000445	The power of TOPMed imputation for the discovery of Latino-enriched rare variants associated with type 2 diabetes.	10.1007/s00125-023-05912-9	37148359.0	Diabetologia	Huerta-Chagoya A	2023-05-06	https://ftp.ebi.ac.uk/pub/databases/spot/pgs/scores/PGS003443/ScoringFiles/Harmonized/PGS003443_hmPOS_GRCh38.txt.gz	https://ftp.ebi.ac.uk/pub/databases/spot/pgs/scores/PGS003443/ScoringFiles/Harmonized/PGS003443_hmPOS_GRCh37.txt.gz
PGS003444	PRScsx_T2D_LAT_EASweights	https://ftp.ebi.ac.uk/pub/databases/spot/pgs/scores/PGS003444/ScoringFiles/PGS003444.txt.gz	True	Type 2 diabetes (T2D)		PRS-CSx	The polygenicity value that maximized the PRS performance in the score development cohort was 1e-02. To calculate a polygenic risk score in any genotyped individual, please follow the next steps. First, use the ancestry-specific weights (PRScsx_T2D_LAT_EURweights, PRScsx_T2D_LAT_EASweights and PRScsx_T2D_LAT_LATweights) to calculate 3 separate scores for each genotyped individual. Second, standar…	1001579	0	GRCh37	beta	2023-06-01	PGS obtained from the Catalog should be cited appropriately, and used in accordance with any licensing restrictions set by the authors. See EBI Terms of Use (https://www.ebi.ac.uk/about/terms-of-use/) for additional details.	PGP000445	The power of TOPMed imputation for the discovery of Latino-enriched rare variants associated with type 2 diabetes.	10.1007/s00125-023-05912-9	37148359.0	Diabetologia	Huerta-Chagoya A	2023-05-06	https://ftp.ebi.ac.uk/pub/databases/spot/pgs/scores/PGS003444/ScoringFiles/Harmonized/PGS003444_hmPOS_GRCh38.txt.gz	https://ftp.ebi.ac.uk/pub/databases/spot/pgs/scores/PGS003444/ScoringFiles/Harmonized/PGS003444_hmPOS_GRCh37.txt.gz
PGS003445	PRScsx_T2D_LAT_LATweights	https://ftp.ebi.ac.uk/pub/databases/spot/pgs/scores/PGS003445/ScoringFiles/PGS003445.txt.gz	True	Type 2 diabetes (T2D)		PRS-CSx	The polygenicity value that maximized the PRS performance in the score development cohort was 1e-02. To calculate a polygenic risk score in any genotyped individual, please follow the next steps. First, use the ancestry-specific weights (PRScsx_T2D_LAT_EURweights, PRScsx_T2D_LAT_EASweights and PRScsx_T2D_LAT_LATweights) to calculate 3 separate scores for each genotyped individual. Second, standar…	1149210	0	GRCh37	beta	2023-06-01	PGS obtained from the Catalog should be cited appropriately, and used in accordance with any licensing restrictions set by the authors. See EBI Terms of Use (https://www.ebi.ac.uk/about/terms-of-use/) for additional details.	PGP000445	The power of TOPMed imputation for the discovery of Latino-enriched rare variants associated with type 2 diabetes.	10.1007/s00125-023-05912-9	37148359.0	Diabetologia	Huerta-Chagoya A	2023-05-06	https://ftp.ebi.ac.uk/pub/databases/spot/pgs/scores/PGS003445/ScoringFiles/Harmonized/PGS003445_hmPOS_GRCh38.txt.gz	https://ftp.ebi.ac.uk/pub/databases/spot/pgs/scores/PGS003445/ScoringFiles/Harmonized/PGS003445_hmPOS_GRCh37.txt.gz
PGS003728	PS_T2D_183-AGEN	https://ftp.ebi.ac.uk/pub/databases/spot/pgs/scores/PGS003728/ScoringFiles/PGS003728.txt.gz	True	Type 2 diabetes (T2D)		Pruning and Thresholding (P+T)		183	0	GRCh37	log(OR)	2023-06-01	PGS obtained from the Catalog should be cited appropriately, and used in accordance with any licensing restrictions set by the authors. See EBI Terms of Use (https://www.ebi.ac.uk/about/terms-of-use/) for additional details.	PGP000469	The utility of a type 2 diabetes polygenic score in addition to clinical variables for prediction of type 2 diabetes incidence in birth, youth and adult cohorts in an Indigenous study population.	10.1007/s00125-023-05870-2	36862161.0	Diabetologia	Wedekind LE	2023-03-02	https://ftp.ebi.ac.uk/pub/databases/spot/pgs/scores/PGS003728/ScoringFiles/Harmonized/PGS003728_hmPOS_GRCh38.txt.gz	https://ftp.ebi.ac.uk/pub/databases/spot/pgs/scores/PGS003728/ScoringFiles/Harmonized/PGS003728_hmPOS_GRCh37.txt.gz
PGS003729	PS_T2D_293-DIAGRAM	https://ftp.ebi.ac.uk/pub/databases/spot/pgs/scores/PGS003729/ScoringFiles/PGS003729.txt.gz	True	Type 2 diabetes (T2D)		Pruning and Thresholding (P+T)		293	0	GRCh37	log(OR)	2023-06-01	PGS obtained from the Catalog should be cited appropriately, and used in accordance with any licensing restrictions set by the authors. See EBI Terms of Use (https://www.ebi.ac.uk/about/terms-of-use/) for additional details.	PGP000469	The utility of a type 2 diabetes polygenic score in addition to clinical variables for prediction of type 2 diabetes incidence in birth, youth and adult cohorts in an Indigenous study population.	10.1007/s00125-023-05870-2	36862161.0	Diabetologia	Wedekind LE	2023-03-02	https://ftp.ebi.ac.uk/pub/databases/spot/pgs/scores/PGS003729/ScoringFiles/Harmonized/PGS003729_hmPOS_GRCh38.txt.gz	https://ftp.ebi.ac.uk/pub/databases/spot/pgs/scores/PGS003729/ScoringFiles/Harmonized/PGS003729_hmPOS_GRCh37.txt.gz
PGS003730	PS_T2D_287-DIAMANTE	https://ftp.ebi.ac.uk/pub/databases/spot/pgs/scores/PGS003730/ScoringFiles/PGS003730.txt.gz	True	Type 2 diabetes (T2D)		Pruning and Thresholding (P+T)		287	0	GRCh37	log(OR)	2023-06-01	PGS obtained from the Catalog should be cited appropriately, and used in accordance with any licensing restrictions set by the authors. See EBI Terms of Use (https://www.ebi.ac.uk/about/terms-of-use/) for additional details.	PGP000469	The utility of a type 2 diabetes polygenic score in addition to clinical variables for prediction of type 2 diabetes incidence in birth, youth and adult cohorts in an Indigenous study population.	10.1007/s00125-023-05870-2	36862161.0	Diabetologia	Wedekind LE	2023-03-02	https://ftp.ebi.ac.uk/pub/databases/spot/pgs/scores/PGS003730/ScoringFiles/Harmonized/PGS003730_hmPOS_GRCh38.txt.gz	https://ftp.ebi.ac.uk/pub/databases/spot/pgs/scores/PGS003730/ScoringFiles/Harmonized/PGS003730_hmPOS_GRCh37.txt.gz
PGS003731	PS_T2D_282-SAS-DIAMANTE	https://ftp.ebi.ac.uk/pub/databases/spot/pgs/scores/PGS003731/ScoringFiles/PGS003731.txt.gz	True	Type 2 diabetes (T2D)		Pruning and Thresholding (P+T)		282	0	GRCh37	log(OR)	2023-06-01	PGS obtained from the Catalog should be cited appropriately, and used in accordance with any licensing restrictions set by the authors. See EBI Terms of Use (https://www.ebi.ac.uk/about/terms-of-use/) for additional details.	PGP000469	The utility of a type 2 diabetes polygenic score in addition to clinical variables for prediction of type 2 diabetes incidence in birth, youth and adult cohorts in an Indigenous study population.	10.1007/s00125-023-05870-2	36862161.0	Diabetologia	Wedekind LE	2023-03-02	https://ftp.ebi.ac.uk/pub/databases/spot/pgs/scores/PGS003731/ScoringFiles/Harmonized/PGS003731_hmPOS_GRCh38.txt.gz	https://ftp.ebi.ac.uk/pub/databases/spot/pgs/scores/PGS003731/ScoringFiles/Harmonized/PGS003731_hmPOS_GRCh37.txt.gz
PGS003732	PS_T2D_287-HIS-DIAMANTE	https://ftp.ebi.ac.uk/pub/databases/spot/pgs/scores/PGS003732/ScoringFiles/PGS003732.txt.gz	True	Type 2 diabetes (T2D)		Pruning and Thresholding (P+T)		287	0	GRCh37	log(OR)	2023-06-01	PGS obtained from the Catalog should be cited appropriately, and used in accordance with any licensing restrictions set by the authors. See EBI Terms of Use (https://www.ebi.ac.uk/about/terms-of-use/) for additional details.	PGP000469	The utility of a type 2 diabetes polygenic score in addition to clinical variables for prediction of type 2 diabetes incidence in birth, youth and adult cohorts in an Indigenous study population.	10.1007/s00125-023-05870-2	36862161.0	Diabetologia	Wedekind LE	2023-03-02	https://ftp.ebi.ac.uk/pub/databases/spot/pgs/scores/PGS003732/ScoringFiles/Harmonized/PGS003732_hmPOS_GRCh38.txt.gz	https://ftp.ebi.ac.uk/pub/databases/spot/pgs/scores/PGS003732/ScoringFiles/Harmonized/PGS003732_hmPOS_GRCh37.txt.gz
PGS003733	PS_T2D_287-EUR-DIAMANTE	https://ftp.ebi.ac.uk/pub/databases/spot/pgs/scores/PGS003733/ScoringFiles/PGS003733.txt.gz	True	Type 2 diabetes (T2D)		Pruning and Thresholding (P+T)		287	0	GRCh37	log(OR)	2023-06-01	PGS obtained from the Catalog should be cited appropriately, and used in accordance with any licensing restrictions set by the authors. See EBI Terms of Use (https://www.ebi.ac.uk/about/terms-of-use/) for additional details.	PGP000469	The utility of a type 2 diabetes polygenic score in addition to clinical variables for prediction of type 2 diabetes incidence in birth, youth and adult cohorts in an Indigenous study population.	10.1007/s00125-023-05870-2	36862161.0	Diabetologia	Wedekind LE	2023-03-02	https://ftp.ebi.ac.uk/pub/databases/spot/pgs/scores/PGS003733/ScoringFiles/Harmonized/PGS003733_hmPOS_GRCh38.txt.gz	https://ftp.ebi.ac.uk/pub/databases/spot/pgs/scores/PGS003733/ScoringFiles/Harmonized/PGS003733_hmPOS_GRCh37.txt.gz
PGS003734	PS_T2D_280-EAS-DIAMANTE	https://ftp.ebi.ac.uk/pub/databases/spot/pgs/scores/PGS003734/ScoringFiles/PGS003734.txt.gz	True	Type 2 diabetes (T2D)		Pruning and Thresholding (P+T)		280	0	GRCh37	log(OR)	2023-06-01	PGS obtained from the Catalog should be cited appropriately, and used in accordance with any licensing restrictions set by the authors. See EBI Terms of Use (https://www.ebi.ac.uk/about/terms-of-use/) for additional details.	PGP000469	The utility of a type 2 diabetes polygenic score in addition to clinical variables for prediction of type 2 diabetes incidence in birth, youth and adult cohorts in an Indigenous study population.	10.1007/s00125-023-05870-2	36862161.0	Diabetologia	Wedekind LE	2023-03-02	https://ftp.ebi.ac.uk/pub/databases/spot/pgs/scores/PGS003734/ScoringFiles/Harmonized/PGS003734_hmPOS_GRCh38.txt.gz	https://ftp.ebi.ac.uk/pub/databases/spot/pgs/scores/PGS003734/ScoringFiles/Harmonized/PGS003734_hmPOS_GRCh37.txt.gz
PGS003735	PS_T2D_276-AFR-DIAMANTE	https://ftp.ebi.ac.uk/pub/databases/spot/pgs/scores/PGS003735/ScoringFiles/PGS003735.txt.gz	True	Type 2 diabetes (T2D)		Pruning and Thresholding (P+T)		276	0	GRCh37	log(OR)	2023-06-01	PGS obtained from the Catalog should be cited appropriately, and used in accordance with any licensing restrictions set by the authors. See EBI Terms of Use (https://www.ebi.ac.uk/about/terms-of-use/) for additional details.	PGP000469	The utility of a type 2 diabetes polygenic score in addition to clinical variables for prediction of type 2 diabetes incidence in birth, youth and adult cohorts in an Indigenous study population.	10.1007/s00125-023-05870-2	36862161.0	Diabetologia	Wedekind LE	2023-03-02	https://ftp.ebi.ac.uk/pub/databases/spot/pgs/scores/PGS003735/ScoringFiles/Harmonized/PGS003735_hmPOS_GRCh38.txt.gz	https://ftp.ebi.ac.uk/pub/databases/spot/pgs/scores/PGS003735/ScoringFiles/Harmonized/PGS003735_hmPOS_GRCh37.txt.gz
PGS003751	ModelT2D_over45	https://ftp.ebi.ac.uk/pub/databases/spot/pgs/scores/PGS003751/ScoringFiles/PGS003751.txt.gz	True	Type 2 diabetes (T2D)		Genome-wide significant SNPs	r2<=0.1	354	0	GRCh37	beta	2023-06-22	PGS obtained from the Catalog should be cited appropriately, and used in accordance with any licensing restrictions set by the authors. See EBI Terms of Use (https://www.ebi.ac.uk/about/terms-of-use/) for additional details.	PGP000472	Evaluation of polygenic risk scores to differentiate between type 1 and type 2 diabetes.	10.1002/gepi.22521	36821788.0	Genet Epidemiol	Shoaib M	2023-02-23	https://ftp.ebi.ac.uk/pub/databases/spot/pgs/scores/PGS003751/ScoringFiles/Harmonized/PGS003751_hmPOS_GRCh38.txt.gz	https://ftp.ebi.ac.uk/pub/databases/spot/pgs/scores/PGS003751/ScoringFiles/Harmonized/PGS003751_hmPOS_GRCh37.txt.gz
PGS003752	ModelT2D	https://ftp.ebi.ac.uk/pub/databases/spot/pgs/scores/PGS003752/ScoringFiles/PGS003752.txt.gz	True	Type 2 diabetes (T2D)		Genome-wide significant SNPs	r2<=0.1	333	0	GRCh37	beta	2023-06-22	PGS obtained from the Catalog should be cited appropriately, and used in accordance with any licensing restrictions set by the authors. See EBI Terms of Use (https://www.ebi.ac.uk/about/terms-of-use/) for additional details.	PGP000472	Evaluation of polygenic risk scores to differentiate between type 1 and type 2 diabetes.	10.1002/gepi.22521	36821788.0	Genet Epidemiol	Shoaib M	2023-02-23	https://ftp.ebi.ac.uk/pub/databases/spot/pgs/scores/PGS003752/ScoringFiles/Harmonized/PGS003752_hmPOS_GRCh38.txt.gz	https://ftp.ebi.ac.uk/pub/databases/spot/pgs/scores/PGS003752/ScoringFiles/Harmonized/PGS003752_hmPOS_GRCh37.txt.gz
PGS003867	T2D_PRScs_ARB	https://ftp.ebi.ac.uk/pub/databases/spot/pgs/scores/PGS003867/ScoringFiles/PGS003867.txt.gz	True	Type 2 diabetes (T2D)		PRS-CS	a=1,b=0.5,phi=0.0001	1068166	0	hg19	beta	2023-11-01	PGS obtained from the Catalog should be cited appropriately, and used in accordance with any licensing restrictions set by the authors. See EBI Terms of Use (https://www.ebi.ac.uk/about/terms-of-use/) for additional details.	PGP000501	Clinical utility of polygenic scores for cardiometabolic disease in Arabs.	10.1038/s41467-023-41985-1	37852978.0	Nature Communications	Shim I	2023-10-18	https://ftp.ebi.ac.uk/pub/databases/spot/pgs/scores/PGS003867/ScoringFiles/Harmonized/PGS003867_hmPOS_GRCh38.txt.gz	https://ftp.ebi.ac.uk/pub/databases/spot/pgs/scores/PGS003867/ScoringFiles/Harmonized/PGS003867_hmPOS_GRCh37.txt.gz
PGS003982	dbslmm.auto.GCST004773.T2D	https://ftp.ebi.ac.uk/pub/databases/spot/pgs/scores/PGS003982/ScoringFiles/PGS003982.txt.gz	True	Type 2 diabetes (T2D)		DBSLMM-auto	auto	1071764	0	GRCh38	beta	2023-12-19	PGS obtained from the Catalog should be cited appropriately, and used in accordance with any licensing restrictions set by the authors. See EBI Terms of Use (https://www.ebi.ac.uk/about/terms-of-use/) for additional details.	PGP000517	Evaluation of polygenic scoring methods in five biobanks shows larger variation between biobanks than methods and finds benefits of ensemble learning.	10.1016/j.ajhg.2024.06.003	38908374.0	Am J Hum Genet	Monti R	2024-06-20	https://ftp.ebi.ac.uk/pub/databases/spot/pgs/scores/PGS003982/ScoringFiles/Harmonized/PGS003982_hmPOS_GRCh38.txt.gz	https://ftp.ebi.ac.uk/pub/databases/spot/pgs/scores/PGS003982/ScoringFiles/Harmonized/PGS003982_hmPOS_GRCh37.txt.gz
PGS003998	lassosum.auto.GCST004773.T2D	https://ftp.ebi.ac.uk/pub/databases/spot/pgs/scores/PGS003998/ScoringFiles/PGS003998.txt.gz	True	Type 2 diabetes (T2D)		lassosum.auto	s0.2,lambda0.00695192796177561	5548	0	GRCh38	beta	2023-12-19	PGS obtained from the Catalog should be cited appropriately, and used in accordance with any licensing restrictions set by the authors. See EBI Terms of Use (https://www.ebi.ac.uk/about/terms-of-use/) for additional details.	PGP000517	Evaluation of polygenic scoring methods in five biobanks shows larger variation between biobanks than methods and finds benefits of ensemble learning.	10.1016/j.ajhg.2024.06.003	38908374.0	Am J Hum Genet	Monti R	2024-06-20	https://ftp.ebi.ac.uk/pub/databases/spot/pgs/scores/PGS003998/ScoringFiles/Harmonized/PGS003998_hmPOS_GRCh38.txt.gz	https://ftp.ebi.ac.uk/pub/databases/spot/pgs/scores/PGS003998/ScoringFiles/Harmonized/PGS003998_hmPOS_GRCh37.txt.gz
PGS004014	lassosum.CV.GCST004773.T2D	https://ftp.ebi.ac.uk/pub/databases/spot/pgs/scores/PGS004014/ScoringFiles/PGS004014.txt.gz	True	Type 2 diabetes (T2D)		lassosum.CV	s0.9,lambda0.00428133239871939	95649	0	GRCh38	beta	2023-12-19	PGS obtained from the Catalog should be cited appropriately, and used in accordance with any licensing restrictions set by the authors. See EBI Terms of Use (https://www.ebi.ac.uk/about/terms-of-use/) for additional details.	PGP000517	Evaluation of polygenic scoring methods in five biobanks shows larger variation between biobanks than methods and finds benefits of ensemble learning.	10.1016/j.ajhg.2024.06.003	38908374.0	Am J Hum Genet	Monti R	2024-06-20	https://ftp.ebi.ac.uk/pub/databases/spot/pgs/scores/PGS004014/ScoringFiles/Harmonized/PGS004014_hmPOS_GRCh38.txt.gz	https://ftp.ebi.ac.uk/pub/databases/spot/pgs/scores/PGS004014/ScoringFiles/Harmonized/PGS004014_hmPOS_GRCh37.txt.gz
PGS004024	ldpred2.auto.GCST004773.T2D	https://ftp.ebi.ac.uk/pub/databases/spot/pgs/scores/PGS004024/ScoringFiles/PGS004024.txt.gz	True	Type 2 diabetes (T2D)		LDpred2-auto	auto	958046	0	GRCh38	beta	2023-12-19	PGS obtained from the Catalog should be cited appropriately, and used in accordance with any licensing restrictions set by the authors. See EBI Terms of Use (https://www.ebi.ac.uk/about/terms-of-use/) for additional details.	PGP000517	Evaluation of polygenic scoring methods in five biobanks shows larger variation between biobanks than methods and finds benefits of ensemble learning.	10.1016/j.ajhg.2024.06.003	38908374.0	Am J Hum Genet	Monti R	2024-06-20	https://ftp.ebi.ac.uk/pub/databases/spot/pgs/scores/PGS004024/ScoringFiles/Harmonized/PGS004024_hmPOS_GRCh38.txt.gz	https://ftp.ebi.ac.uk/pub/databases/spot/pgs/scores/PGS004024/ScoringFiles/Harmonized/PGS004024_hmPOS_GRCh37.txt.gz
PGS004039	ldpred2.CV.GCST004773.T2D	https://ftp.ebi.ac.uk/pub/databases/spot/pgs/scores/PGS004039/ScoringFiles/PGS004039.txt.gz	True	Type 2 diabetes (T2D)		LDpred2.CV	p:0.01,h2:0.0573,nosparse	958046	0	GRCh38	beta	2023-12-19	PGS obtained from the Catalog should be cited appropriately, and used in accordance with any licensing restrictions set by the authors. See EBI Terms of Use (https://www.ebi.ac.uk/about/terms-of-use/) for additional details.	PGP000517	Evaluation of polygenic scoring methods in five biobanks shows larger variation between biobanks than methods and finds benefits of ensemble learning.	10.1016/j.ajhg.2024.06.003	38908374.0	Am J Hum Genet	Monti R	2024-06-20	https://ftp.ebi.ac.uk/pub/databases/spot/pgs/scores/PGS004039/ScoringFiles/Harmonized/PGS004039_hmPOS_GRCh38.txt.gz	https://ftp.ebi.ac.uk/pub/databases/spot/pgs/scores/PGS004039/ScoringFiles/Harmonized/PGS004039_hmPOS_GRCh37.txt.gz
PGS004052	megaprs.auto.GCST004773.T2D	https://ftp.ebi.ac.uk/pub/databases/spot/pgs/scores/PGS004052/ScoringFiles/PGS004052.txt.gz	True	Type 2 diabetes (T2D)		megaprs.auto	Model:Model164,Type:bayesr,Her_Scaling:1,Lasso_lambda:NA,Lasso_s:NA,Bolt_p:NA,Bolt_f2:NA,BayesR_p1:0.795,BayesR_p2:0.2,BayesR_p3:0.005,BayesR_p4:0	800598	0	GRCh38	beta	2023-12-19	PGS obtained from the Catalog should be cited appropriately, and used in accordance with any licensing restrictions set by the authors. See EBI Terms of Use (https://www.ebi.ac.uk/about/terms-of-use/) for additional details.	PGP000517	Evaluation of polygenic scoring methods in five biobanks shows larger variation between biobanks than methods and finds benefits of ensemble learning.	10.1016/j.ajhg.2024.06.003	38908374.0	Am J Hum Genet	Monti R	2024-06-20	https://ftp.ebi.ac.uk/pub/databases/spot/pgs/scores/PGS004052/ScoringFiles/Harmonized/PGS004052_hmPOS_GRCh38.txt.gz	https://ftp.ebi.ac.uk/pub/databases/spot/pgs/scores/PGS004052/ScoringFiles/Harmonized/PGS004052_hmPOS_GRCh37.txt.gz
PGS004068	megaprs.CV.GCST004773.T2D	https://ftp.ebi.ac.uk/pub/databases/spot/pgs/scores/PGS004068/ScoringFiles/PGS004068.txt.gz	True	Type 2 diabetes (T2D)		megaprs.CV	Model:Model198,Type:bayesr,Her_Scaling:1,Lasso_lambda:NA,Lasso_s:NA,Bolt_p:NA,Bolt_f2:NA,BayesR_p1:0.795,BayesR_p2:0.1,BayesR_p3:0.1,BayesR_p4:0.005	800598	0	GRCh38	beta	2023-12-19	PGS obtained from the Catalog should be cited appropriately, and used in accordance with any licensing restrictions set by the authors. See EBI Terms of Use (https://www.ebi.ac.uk/about/terms-of-use/) for additional details.	PGP000517	Evaluation of polygenic scoring methods in five biobanks shows larger variation between biobanks than methods and finds benefits of ensemble learning.	10.1016/j.ajhg.2024.06.003	38908374.0	Am J Hum Genet	Monti R	2024-06-20	https://ftp.ebi.ac.uk/pub/databases/spot/pgs/scores/PGS004068/ScoringFiles/Harmonized/PGS004068_hmPOS_GRCh38.txt.gz	https://ftp.ebi.ac.uk/pub/databases/spot/pgs/scores/PGS004068/ScoringFiles/Harmonized/PGS004068_hmPOS_GRCh37.txt.gz
PGS004082	prscs.auto.GCST004773.T2D	https://ftp.ebi.ac.uk/pub/databases/spot/pgs/scores/PGS004082/ScoringFiles/PGS004082.txt.gz	True	Type 2 diabetes (T2D)		PRS-CS-auto	phi:auto	1043329	0	GRCh38	beta	2023-12-19	PGS obtained from the Catalog should be cited appropriately, and used in accordance with any licensing restrictions set by the authors. See EBI Terms of Use (https://www.ebi.ac.uk/about/terms-of-use/) for additional details.	PGP000517	Evaluation of polygenic scoring methods in five biobanks shows larger variation between biobanks than methods and finds benefits of ensemble learning.	10.1016/j.ajhg.2024.06.003	38908374.0	Am J Hum Genet	Monti R	2024-06-20	https://ftp.ebi.ac.uk/pub/databases/spot/pgs/scores/PGS004082/ScoringFiles/Harmonized/PGS004082_hmPOS_GRCh38.txt.gz	https://ftp.ebi.ac.uk/pub/databases/spot/pgs/scores/PGS004082/ScoringFiles/Harmonized/PGS004082_hmPOS_GRCh37.txt.gz
PGS004106	pt_clump.auto.GCST004773.T2D	https://ftp.ebi.ac.uk/pub/databases/spot/pgs/scores/PGS004106/ScoringFiles/PGS004106.txt.gz	True	Type 2 diabetes (T2D)		pt_clump.auto	r2 = 0.1, window = 250kb, p = 1e-10	35	0	GRCh38	beta	2023-12-19	PGS obtained from the Catalog should be cited appropriately, and used in accordance with any licensing restrictions set by the authors. See EBI Terms of Use (https://www.ebi.ac.uk/about/terms-of-use/) for additional details.	PGP000517	Evaluation of polygenic scoring methods in five biobanks shows larger variation between biobanks than methods and finds benefits of ensemble learning.	10.1016/j.ajhg.2024.06.003	38908374.0	Am J Hum Genet	Monti R	2024-06-20	https://ftp.ebi.ac.uk/pub/databases/spot/pgs/scores/PGS004106/ScoringFiles/Harmonized/PGS004106_hmPOS_GRCh38.txt.gz	https://ftp.ebi.ac.uk/pub/databases/spot/pgs/scores/PGS004106/ScoringFiles/Harmonized/PGS004106_hmPOS_GRCh37.txt.gz
PGS004122	pt_clump_nested.CV.GCST004773.T2D	https://ftp.ebi.ac.uk/pub/databases/spot/pgs/scores/PGS004122/ScoringFiles/PGS004122.txt.gz	True	Type 2 diabetes (T2D)		pt_clump_nested.CV	p0.000001, r2 = 0.1, window = 250kb	297	0	GRCh38	beta	2023-12-19	PGS obtained from the Catalog should be cited appropriately, and used in accordance with any licensing restrictions set by the authors. See EBI Terms of Use (https://www.ebi.ac.uk/about/terms-of-use/) for additional details.	PGP000517	Evaluation of polygenic scoring methods in five biobanks shows larger variation between biobanks than methods and finds benefits of ensemble learning.	10.1016/j.ajhg.2024.06.003	38908374.0	Am J Hum Genet	Monti R	2024-06-20	https://ftp.ebi.ac.uk/pub/databases/spot/pgs/scores/PGS004122/ScoringFiles/Harmonized/PGS004122_hmPOS_GRCh38.txt.gz	https://ftp.ebi.ac.uk/pub/databases/spot/pgs/scores/PGS004122/ScoringFiles/Harmonized/PGS004122_hmPOS_GRCh37.txt.gz
PGS004136	sbayesr.auto.GCST004773.T2D	https://ftp.ebi.ac.uk/pub/databases/spot/pgs/scores/PGS004136/ScoringFiles/PGS004136.txt.gz	True	Type 2 diabetes (T2D)		SBayesR-auto	auto with --robust	930497	0	GRCh38	beta	2023-12-19	PGS obtained from the Catalog should be cited appropriately, and used in accordance with any licensing restrictions set by the authors. See EBI Terms of Use (https://www.ebi.ac.uk/about/terms-of-use/) for additional details.	PGP000517	Evaluation of polygenic scoring methods in five biobanks shows larger variation between biobanks than methods and finds benefits of ensemble learning.	10.1016/j.ajhg.2024.06.003	38908374.0	Am J Hum Genet	Monti R	2024-06-20	https://ftp.ebi.ac.uk/pub/databases/spot/pgs/scores/PGS004136/ScoringFiles/Harmonized/PGS004136_hmPOS_GRCh38.txt.gz	https://ftp.ebi.ac.uk/pub/databases/spot/pgs/scores/PGS004136/ScoringFiles/Harmonized/PGS004136_hmPOS_GRCh37.txt.gz
PGS004152	UKBB_EnsPGS.GCST004773.T2D	https://ftp.ebi.ac.uk/pub/databases/spot/pgs/scores/PGS004152/ScoringFiles/PGS004152.txt.gz	True	Type 2 diabetes (T2D)		UKBB-EUR.MultiPRS.CV	an ensemble model built with GenoPred Model_builder_V2.R	1071786	0	GRCh38	beta	2023-12-19	PGS obtained from the Catalog should be cited appropriately, and used in accordance with any licensing restrictions set by the authors. See EBI Terms of Use (https://www.ebi.ac.uk/about/terms-of-use/) for additional details.	PGP000517	Evaluation of polygenic scoring methods in five biobanks shows larger variation between biobanks than methods and finds benefits of ensemble learning.	10.1016/j.ajhg.2024.06.003	38908374.0	Am J Hum Genet	Monti R	2024-06-20	https://ftp.ebi.ac.uk/pub/databases/spot/pgs/scores/PGS004152/ScoringFiles/Harmonized/PGS004152_hmPOS_GRCh38.txt.gz	https://ftp.ebi.ac.uk/pub/databases/spot/pgs/scores/PGS004152/ScoringFiles/Harmonized/PGS004152_hmPOS_GRCh37.txt.gz
PGS004181	t2d_1	https://ftp.ebi.ac.uk/pub/databases/spot/pgs/scores/PGS004181/ScoringFiles/PGS004181.txt.gz	True	Type 2 diabetes	UK Biobank codes: non-cancer codes: 1223; ICD9: 25000, 25002, 25010, 25012, 25020, 25022, 25030, 25032, 25040, 25042, 25050, 25052, 25060, 25062, 25070, 25072, 25080, 25082, 25090, 25092; ICD10: E11,E110-E119	LASSO	To reduce the number of candidate SNPs to a computationally feasible set, a gwas was performed on the raw phenotype and the 50,000 snps with smallest p-value were retained. The raw phenotype was regressed on age, sex, and the top 20 UK Biobank PCs and a residual phenotype was then built. The LASSO model was trained using these 50k SNPs and the adjusted phenotype.	10202	0	GRCh37	beta	2023-12-15	PGS obtained from the Catalog should be cited appropriately, and used in accordance with any licensing restrictions set by the authors. See EBI Terms of Use (https://www.ebi.ac.uk/about/terms-of-use/) for additional details.	PGP000520	Biobank-scale methods and projections for sparse polygenic prediction from machine learning.	10.1038/s41598-023-37580-5	37468507.0	Sci Rep	Raben TG	2023-07-19	https://ftp.ebi.ac.uk/pub/databases/spot/pgs/scores/PGS004181/ScoringFiles/Harmonized/PGS004181_hmPOS_GRCh38.txt.gz	https://ftp.ebi.ac.uk/pub/databases/spot/pgs/scores/PGS004181/ScoringFiles/Harmonized/PGS004181_hmPOS_GRCh37.txt.gz
PGS004182	t2d_2	https://ftp.ebi.ac.uk/pub/databases/spot/pgs/scores/PGS004182/ScoringFiles/PGS004182.txt.gz	True	Type 2 diabetes	UK Biobank codes: non-cancer codes: 1223; ICD9: 25000, 25002, 25010, 25012, 25020, 25022, 25030, 25032, 25040, 25042, 25050, 25052, 25060, 25062, 25070, 25072, 25080, 25082, 25090, 25092; ICD10: E11,E110-E119	LASSO	To reduce the number of candidate SNPs to a computationally feasible set, a gwas was performed on the raw phenotype and the 50,000 snps with smallest p-value were retained. The raw phenotype was regressed on age, sex, and the top 20 UK Biobank PCs and a residual phenotype was then built. The LASSO model was trained using these 50k SNPs and the adjusted phenotype.	10778	0	GRCh37	beta	2023-12-15	PGS obtained from the Catalog should be cited appropriately, and used in accordance with any licensing restrictions set by the authors. See EBI Terms of Use (https://www.ebi.ac.uk/about/terms-of-use/) for additional details.	PGP000520	Biobank-scale methods and projections for sparse polygenic prediction from machine learning.	10.1038/s41598-023-37580-5	37468507.0	Sci Rep	Raben TG	2023-07-19	https://ftp.ebi.ac.uk/pub/databases/spot/pgs/scores/PGS004182/ScoringFiles/Harmonized/PGS004182_hmPOS_GRCh38.txt.gz	https://ftp.ebi.ac.uk/pub/databases/spot/pgs/scores/PGS004182/ScoringFiles/Harmonized/PGS004182_hmPOS_GRCh37.txt.gz
PGS004183	t2d_3	https://ftp.ebi.ac.uk/pub/databases/spot/pgs/scores/PGS004183/ScoringFiles/PGS004183.txt.gz	True	Type 2 diabetes	UK Biobank codes: non-cancer codes: 1223; ICD9: 25000, 25002, 25010, 25012, 25020, 25022, 25030, 25032, 25040, 25042, 25050, 25052, 25060, 25062, 25070, 25072, 25080, 25082, 25090, 25092; ICD10: E11,E110-E119	LASSO	To reduce the number of candidate SNPs to a computationally feasible set, a gwas was performed on the raw phenotype and the 50,000 snps with smallest p-value were retained. The raw phenotype was regressed on age, sex, and the top 20 UK Biobank PCs and a residual phenotype was then built. The LASSO model was trained using these 50k SNPs and the adjusted phenotype.	8154	0	GRCh37	beta	2023-12-15	PGS obtained from the Catalog should be cited appropriately, and used in accordance with any licensing restrictions set by the authors. See EBI Terms of Use (https://www.ebi.ac.uk/about/terms-of-use/) for additional details.	PGP000520	Biobank-scale methods and projections for sparse polygenic prediction from machine learning.	10.1038/s41598-023-37580-5	37468507.0	Sci Rep	Raben TG	2023-07-19	https://ftp.ebi.ac.uk/pub/databases/spot/pgs/scores/PGS004183/ScoringFiles/Harmonized/PGS004183_hmPOS_GRCh38.txt.gz	https://ftp.ebi.ac.uk/pub/databases/spot/pgs/scores/PGS004183/ScoringFiles/Harmonized/PGS004183_hmPOS_GRCh37.txt.gz
PGS004184	t2d_4	https://ftp.ebi.ac.uk/pub/databases/spot/pgs/scores/PGS004184/ScoringFiles/PGS004184.txt.gz	True	Type 2 diabetes	UK Biobank codes: non-cancer codes: 1223; ICD9: 25000, 25002, 25010, 25012, 25020, 25022, 25030, 25032, 25040, 25042, 25050, 25052, 25060, 25062, 25070, 25072, 25080, 25082, 25090, 25092; ICD10: E11,E110-E119	LASSO	To reduce the number of candidate SNPs to a computationally feasible set, a gwas was performed on the raw phenotype and the 50,000 snps with smallest p-value were retained. The raw phenotype was regressed on age, sex, and the top 20 UK Biobank PCs and a residual phenotype was then built. The LASSO model was trained using these 50k SNPs and the adjusted phenotype.	9645	0	GRCh37	beta	2023-12-15	PGS obtained from the Catalog should be cited appropriately, and used in accordance with any licensing restrictions set by the authors. See EBI Terms of Use (https://www.ebi.ac.uk/about/terms-of-use/) for additional details.	PGP000520	Biobank-scale methods and projections for sparse polygenic prediction from machine learning.	10.1038/s41598-023-37580-5	37468507.0	Sci Rep	Raben TG	2023-07-19	https://ftp.ebi.ac.uk/pub/databases/spot/pgs/scores/PGS004184/ScoringFiles/Harmonized/PGS004184_hmPOS_GRCh38.txt.gz	https://ftp.ebi.ac.uk/pub/databases/spot/pgs/scores/PGS004184/ScoringFiles/Harmonized/PGS004184_hmPOS_GRCh37.txt.gz
PGS004185	t2d_5	https://ftp.ebi.ac.uk/pub/databases/spot/pgs/scores/PGS004185/ScoringFiles/PGS004185.txt.gz	True	Type 2 diabetes	UK Biobank codes: non-cancer codes: 1223; ICD9: 25000, 25002, 25010, 25012, 25020, 25022, 25030, 25032, 25040, 25042, 25050, 25052, 25060, 25062, 25070, 25072, 25080, 25082, 25090, 25092; ICD10: E11,E110-E119	LASSO	To reduce the number of candidate SNPs to a computationally feasible set, a gwas was performed on the raw phenotype and the 50,000 snps with smallest p-value were retained. The raw phenotype was regressed on age, sex, and the top 20 UK Biobank PCs and a residual phenotype was then built. The LASSO model was trained using these 50k SNPs and the adjusted phenotype.	3277	0	GRCh37	beta	2023-12-15	PGS obtained from the Catalog should be cited appropriately, and used in accordance with any licensing restrictions set by the authors. See EBI Terms of Use (https://www.ebi.ac.uk/about/terms-of-use/) for additional details.	PGP000520	Biobank-scale methods and projections for sparse polygenic prediction from machine learning.	10.1038/s41598-023-37580-5	37468507.0	Sci Rep	Raben TG	2023-07-19	https://ftp.ebi.ac.uk/pub/databases/spot/pgs/scores/PGS004185/ScoringFiles/Harmonized/PGS004185_hmPOS_GRCh38.txt.gz	https://ftp.ebi.ac.uk/pub/databases/spot/pgs/scores/PGS004185/ScoringFiles/Harmonized/PGS004185_hmPOS_GRCh37.txt.gz
PGS004223	PRS139_T2D	https://ftp.ebi.ac.uk/pub/databases/spot/pgs/scores/PGS004223/ScoringFiles/PGS004223.txt.gz	True	Type 2 diabetes		Genome-wide significant SNPs		139	0	NR	beta	2023-12-15	PGS obtained from the Catalog should be cited appropriately, and used in accordance with any licensing restrictions set by the authors. See EBI Terms of Use (https://www.ebi.ac.uk/about/terms-of-use/) for additional details.	PGP000523	Association of time spent in outdoor light and genetic susceptibility with the risk of type 2 diabetes.	10.1016/j.scitotenv.2023.164253	37201819.0	Sci Total Environ	Lin J	2023-05-16	https://ftp.ebi.ac.uk/pub/databases/spot/pgs/scores/PGS004223/ScoringFiles/Harmonized/PGS004223_hmPOS_GRCh38.txt.gz	https://ftp.ebi.ac.uk/pub/databases/spot/pgs/scores/PGS004223/ScoringFiles/Harmonized/PGS004223_hmPOS_GRCh37.txt.gz
PGS004225	PRS46_T2DEastAsia	https://ftp.ebi.ac.uk/pub/databases/spot/pgs/scores/PGS004225/ScoringFiles/PGS004225.txt.gz	True	Type 2 diabetes		Genome-wide significant SNPs	MAF>0.5, r2 < 0.8	46	0	NR	beta	2023-12-15	PGS obtained from the Catalog should be cited appropriately, and used in accordance with any licensing restrictions set by the authors. See EBI Terms of Use (https://www.ebi.ac.uk/about/terms-of-use/) for additional details.	PGP000526	Polygenic Risk Score, Lifestyles, and Type 2 Diabetes Risk: A Prospective Chinese Cohort Study.	10.3390/nu15092144	37432247.0	Nutrients	Liu J	2023-04-29	https://ftp.ebi.ac.uk/pub/databases/spot/pgs/scores/PGS004225/ScoringFiles/Harmonized/PGS004225_hmPOS_GRCh38.txt.gz	https://ftp.ebi.ac.uk/pub/databases/spot/pgs/scores/PGS004225/ScoringFiles/Harmonized/PGS004225_hmPOS_GRCh37.txt.gz
PGS004226	PRS50_T2DEur	https://ftp.ebi.ac.uk/pub/databases/spot/pgs/scores/PGS004226/ScoringFiles/PGS004226.txt.gz	True	Type 2 diabetes		Genome-wide significant SNPs	MAF>0.5, r2 < 0.8	50	0	NR	beta	2023-12-15	PGS obtained from the Catalog should be cited appropriately, and used in accordance with any licensing restrictions set by the authors. See EBI Terms of Use (https://www.ebi.ac.uk/about/terms-of-use/) for additional details.	PGP000526	Polygenic Risk Score, Lifestyles, and Type 2 Diabetes Risk: A Prospective Chinese Cohort Study.	10.3390/nu15092144	37432247.0	Nutrients	Liu J	2023-04-29	https://ftp.ebi.ac.uk/pub/databases/spot/pgs/scores/PGS004226/ScoringFiles/Harmonized/PGS004226_hmPOS_GRCh38.txt.gz	https://ftp.ebi.ac.uk/pub/databases/spot/pgs/scores/PGS004226/ScoringFiles/Harmonized/PGS004226_hmPOS_GRCh37.txt.gz
PGS004310	GenoBoost_type_2_diabetes_0	https://ftp.ebi.ac.uk/pub/databases/spot/pgs/scores/PGS004310/ScoringFiles/PGS004310.txt.gz	True	Type 2 diabetes (T2D)		GenoBoost	lr=0.05, #snv=7000, model=Additive GenoBoost	7000	0	hg19	beta	2024-06-12	PGS obtained from the Catalog should be cited appropriately, and used in accordance with any licensing restrictions set by the authors. See EBI Terms of Use (https://www.ebi.ac.uk/about/terms-of-use/) for additional details.	PGP000546	A polygenic score method boosted by non-additive models.	10.1038/s41467-024-48654-x	38811555.0	Nat Commun	Ohta R	2024-05-29	https://ftp.ebi.ac.uk/pub/databases/spot/pgs/scores/PGS004310/ScoringFiles/Harmonized/PGS004310_hmPOS_GRCh38.txt.gz	https://ftp.ebi.ac.uk/pub/databases/spot/pgs/scores/PGS004310/ScoringFiles/Harmonized/PGS004310_hmPOS_GRCh37.txt.gz
PGS004311	GenoBoost_type_2_diabetes_1	https://ftp.ebi.ac.uk/pub/databases/spot/pgs/scores/PGS004311/ScoringFiles/PGS004311.txt.gz	True	Type 2 diabetes (T2D)		GenoBoost	lr=0.05, #snv=4000, model=Additive GenoBoost	4000	0	hg19	beta	2024-06-12	PGS obtained from the Catalog should be cited appropriately, and used in accordance with any licensing restrictions set by the authors. See EBI Terms of Use (https://www.ebi.ac.uk/about/terms-of-use/) for additional details.	PGP000546	A polygenic score method boosted by non-additive models.	10.1038/s41467-024-48654-x	38811555.0	Nat Commun	Ohta R	2024-05-29	https://ftp.ebi.ac.uk/pub/databases/spot/pgs/scores/PGS004311/ScoringFiles/Harmonized/PGS004311_hmPOS_GRCh38.txt.gz	https://ftp.ebi.ac.uk/pub/databases/spot/pgs/scores/PGS004311/ScoringFiles/Harmonized/PGS004311_hmPOS_GRCh37.txt.gz
PGS004312	GenoBoost_type_2_diabetes_2	https://ftp.ebi.ac.uk/pub/databases/spot/pgs/scores/PGS004312/ScoringFiles/PGS004312.txt.gz	True	Type 2 diabetes (T2D)		GenoBoost	lr=0.05, #snv=7000, model=Additive GenoBoost	7000	0	hg19	beta	2024-06-12	PGS obtained from the Catalog should be cited appropriately, and used in accordance with any licensing restrictions set by the authors. See EBI Terms of Use (https://www.ebi.ac.uk/about/terms-of-use/) for additional details.	PGP000546	A polygenic score method boosted by non-additive models.	10.1038/s41467-024-48654-x	38811555.0	Nat Commun	Ohta R	2024-05-29	https://ftp.ebi.ac.uk/pub/databases/spot/pgs/scores/PGS004312/ScoringFiles/Harmonized/PGS004312_hmPOS_GRCh38.txt.gz	https://ftp.ebi.ac.uk/pub/databases/spot/pgs/scores/PGS004312/ScoringFiles/Harmonized/PGS004312_hmPOS_GRCh37.txt.gz
PGS004313	GenoBoost_type_2_diabetes_3	https://ftp.ebi.ac.uk/pub/databases/spot/pgs/scores/PGS004313/ScoringFiles/PGS004313.txt.gz	True	Type 2 diabetes (T2D)		GenoBoost	lr=0.05, #snv=8000, model=Additive GenoBoost	8000	0	hg19	beta	2024-06-12	PGS obtained from the Catalog should be cited appropriately, and used in accordance with any licensing restrictions set by the authors. See EBI Terms of Use (https://www.ebi.ac.uk/about/terms-of-use/) for additional details.	PGP000546	A polygenic score method boosted by non-additive models.	10.1038/s41467-024-48654-x	38811555.0	Nat Commun	Ohta R	2024-05-29	https://ftp.ebi.ac.uk/pub/databases/spot/pgs/scores/PGS004313/ScoringFiles/Harmonized/PGS004313_hmPOS_GRCh38.txt.gz	https://ftp.ebi.ac.uk/pub/databases/spot/pgs/scores/PGS004313/ScoringFiles/Harmonized/PGS004313_hmPOS_GRCh37.txt.gz
PGS004314	GenoBoost_type_2_diabetes_4	https://ftp.ebi.ac.uk/pub/databases/spot/pgs/scores/PGS004314/ScoringFiles/PGS004314.txt.gz	True	Type 2 diabetes (T2D)		GenoBoost	lr=0.05, #snv=6000, model=Additive GenoBoost	6000	0	hg19	beta	2024-06-12	PGS obtained from the Catalog should be cited appropriately, and used in accordance with any licensing restrictions set by the authors. See EBI Terms of Use (https://www.ebi.ac.uk/about/terms-of-use/) for additional details.	PGP000546	A polygenic score method boosted by non-additive models.	10.1038/s41467-024-48654-x	38811555.0	Nat Commun	Ohta R	2024-05-29	https://ftp.ebi.ac.uk/pub/databases/spot/pgs/scores/PGS004314/ScoringFiles/Harmonized/PGS004314_hmPOS_GRCh38.txt.gz	https://ftp.ebi.ac.uk/pub/databases/spot/pgs/scores/PGS004314/ScoringFiles/Harmonized/PGS004314_hmPOS_GRCh37.txt.gz
PGS004323	PRS91_T2D	https://ftp.ebi.ac.uk/pub/databases/spot/pgs/scores/PGS004323/ScoringFiles/PGS004323.txt.gz	True	Type 2 diabetes		Genome-wide significant SNPs		91	0	NR	beta	2024-01-11	PGS obtained from the Catalog should be cited appropriately, and used in accordance with any licensing restrictions set by the authors. See EBI Terms of Use (https://www.ebi.ac.uk/about/terms-of-use/) for additional details.	PGP000557	Gene-environment interaction in long-term effects of polychlorinated biphenyls exposure on glucose homeostasis and type 2 diabetes: The modifying effects of genetic risk and lifestyle.	10.1016/j.jhazmat.2023.131757	37276697.0	J Hazard Mater	Tan Q	2023-06-01	https://ftp.ebi.ac.uk/pub/databases/spot/pgs/scores/PGS004323/ScoringFiles/Harmonized/PGS004323_hmPOS_GRCh38.txt.gz	https://ftp.ebi.ac.uk/pub/databases/spot/pgs/scores/PGS004323/ScoringFiles/Harmonized/PGS004323_hmPOS_GRCh37.txt.gz
PGS004499	disease.T2D.score	https://ftp.ebi.ac.uk/pub/databases/spot/pgs/scores/PGS004499/ScoringFiles/PGS004499.txt.gz	True	Type 2 diabetes (T2D)		LDpred2	LDpred2-infinitesimal model using HapMap3 variants	1059939	0	GRCh37	beta	2024-03-18	PGS obtained from the Catalog should be cited appropriately, and used in accordance with any licensing restrictions set by the authors. See EBI Terms of Use (https://www.ebi.ac.uk/about/terms-of-use/) for additional details.	PGP000561	Integration of risk factor polygenic risk score with disease polygenic risk score for disease prediction.	10.1038/s42003-024-05874-7	38351177.0	Commun Biol	Jung H	2024-02-13	https://ftp.ebi.ac.uk/pub/databases/spot/pgs/scores/PGS004499/ScoringFiles/Harmonized/PGS004499_hmPOS_GRCh38.txt.gz	https://ftp.ebi.ac.uk/pub/databases/spot/pgs/scores/PGS004499/ScoringFiles/Harmonized/PGS004499_hmPOS_GRCh37.txt.gz
PGS004569	meta.T2D.score	https://ftp.ebi.ac.uk/pub/databases/spot/pgs/scores/PGS004569/ScoringFiles/PGS004569.txt.gz	True	Type 2 diabetes (T2D)		RFDiseasemetaPRS	Elasticnet regression (Disease PRS + risk factor PRSs)	1059939	0	GRCh37	beta	2024-03-18	PGS obtained from the Catalog should be cited appropriately, and used in accordance with any licensing restrictions set by the authors. See EBI Terms of Use (https://www.ebi.ac.uk/about/terms-of-use/) for additional details.	PGP000561	Integration of risk factor polygenic risk score with disease polygenic risk score for disease prediction.	10.1038/s42003-024-05874-7	38351177.0	Commun Biol	Jung H	2024-02-13	https://ftp.ebi.ac.uk/pub/databases/spot/pgs/scores/PGS004569/ScoringFiles/Harmonized/PGS004569_hmPOS_GRCh38.txt.gz	https://ftp.ebi.ac.uk/pub/databases/spot/pgs/scores/PGS004569/ScoringFiles/Harmonized/PGS004569_hmPOS_GRCh37.txt.gz
PGS004602	PRS424_T2D	https://ftp.ebi.ac.uk/pub/databases/spot/pgs/scores/PGS004602/ScoringFiles/PGS004602.txt.gz	True	Type 2 diabetes (T2D)		Genome-wide significant SNPs		424	0	NR	beta	2024-01-26	PGS obtained from the Catalog should be cited appropriately, and used in accordance with any licensing restrictions set by the authors. See EBI Terms of Use (https://www.ebi.ac.uk/about/terms-of-use/) for additional details.	PGP000580	Effect of Diet Quality and Genetic Predisposition on Hemoglobin A1C and Type 2 Diabetes Risk: Gene-Diet Interaction Analysis of 357,419 Individuals.	10.2337/dc21-1051	34433621.0	Diabetes Care	Zhuang P	2021-08-25	https://ftp.ebi.ac.uk/pub/databases/spot/pgs/scores/PGS004602/ScoringFiles/Harmonized/PGS004602_hmPOS_GRCh38.txt.gz	https://ftp.ebi.ac.uk/pub/databases/spot/pgs/scores/PGS004602/ScoringFiles/Harmonized/PGS004602_hmPOS_GRCh37.txt.gz
PGS004615	PGS_weights_TMM_All_of_1group	https://ftp.ebi.ac.uk/pub/databases/spot/pgs/scores/PGS004615/ScoringFiles/PGS004615.txt.gz	True	Type 2 diabetes (T2D)		PRS-CSx	phi='auto', --meta=TRUE	855161	0	GRCh37	beta	2024-07-31	PGS obtained from the Catalog should be cited appropriately, and used in accordance with any licensing restrictions set by the authors. See EBI Terms of Use (https://www.ebi.ac.uk/about/terms-of-use/) for additional details.	PGP000593	Body mass index stratification optimizes polygenic prediction of type 2 diabetes in cross-biobank analyses.	10.1038/s41588-024-01782-y	38862855.0	Nat Genet	Ojima T	2024-06-11	https://ftp.ebi.ac.uk/pub/databases/spot/pgs/scores/PGS004615/ScoringFiles/Harmonized/PGS004615_hmPOS_GRCh38.txt.gz	https://ftp.ebi.ac.uk/pub/databases/spot/pgs/scores/PGS004615/ScoringFiles/Harmonized/PGS004615_hmPOS_GRCh37.txt.gz
PGS004616	PGS_weights_TMM_HighBMI_of_2groups	https://ftp.ebi.ac.uk/pub/databases/spot/pgs/scores/PGS004616/ScoringFiles/PGS004616.txt.gz	True	Type 2 diabetes (T2D)		PRS-CSx	phi='auto', --meta=TRUE	855161	0	GRCh37	beta	2024-07-31	PGS obtained from the Catalog should be cited appropriately, and used in accordance with any licensing restrictions set by the authors. See EBI Terms of Use (https://www.ebi.ac.uk/about/terms-of-use/) for additional details.	PGP000593	Body mass index stratification optimizes polygenic prediction of type 2 diabetes in cross-biobank analyses.	10.1038/s41588-024-01782-y	38862855.0	Nat Genet	Ojima T	2024-06-11	https://ftp.ebi.ac.uk/pub/databases/spot/pgs/scores/PGS004616/ScoringFiles/Harmonized/PGS004616_hmPOS_GRCh38.txt.gz	https://ftp.ebi.ac.uk/pub/databases/spot/pgs/scores/PGS004616/ScoringFiles/Harmonized/PGS004616_hmPOS_GRCh37.txt.gz
PGS004617	PGS_weights_TMM_LowBMI_of_2groups	https://ftp.ebi.ac.uk/pub/databases/spot/pgs/scores/PGS004617/ScoringFiles/PGS004617.txt.gz	True	Type 2 diabetes (T2D)		PRS-CSx	phi='auto', --meta=TRUE	855161	0	GRCh37	beta	2024-07-31	PGS obtained from the Catalog should be cited appropriately, and used in accordance with any licensing restrictions set by the authors. See EBI Terms of Use (https://www.ebi.ac.uk/about/terms-of-use/) for additional details.	PGP000593	Body mass index stratification optimizes polygenic prediction of type 2 diabetes in cross-biobank analyses.	10.1038/s41588-024-01782-y	38862855.0	Nat Genet	Ojima T	2024-06-11	https://ftp.ebi.ac.uk/pub/databases/spot/pgs/scores/PGS004617/ScoringFiles/Harmonized/PGS004617_hmPOS_GRCh38.txt.gz	https://ftp.ebi.ac.uk/pub/databases/spot/pgs/scores/PGS004617/ScoringFiles/Harmonized/PGS004617_hmPOS_GRCh37.txt.gz
PGS004618	PGS_weights_BBJ2nd_All_of_1group	https://ftp.ebi.ac.uk/pub/databases/spot/pgs/scores/PGS004618/ScoringFiles/PGS004618.txt.gz	True	Type 2 diabetes (T2D)		PRS-CSx	phi='auto', --meta=TRUE	728824	0	GRCh37	beta	2024-07-31	PGS obtained from the Catalog should be cited appropriately, and used in accordance with any licensing restrictions set by the authors. See EBI Terms of Use (https://www.ebi.ac.uk/about/terms-of-use/) for additional details.	PGP000593	Body mass index stratification optimizes polygenic prediction of type 2 diabetes in cross-biobank analyses.	10.1038/s41588-024-01782-y	38862855.0	Nat Genet	Ojima T	2024-06-11	https://ftp.ebi.ac.uk/pub/databases/spot/pgs/scores/PGS004618/ScoringFiles/Harmonized/PGS004618_hmPOS_GRCh38.txt.gz	https://ftp.ebi.ac.uk/pub/databases/spot/pgs/scores/PGS004618/ScoringFiles/Harmonized/PGS004618_hmPOS_GRCh37.txt.gz
PGS004619	PGS_weights_BBJ2nd_HighBMI_of_2groups	https://ftp.ebi.ac.uk/pub/databases/spot/pgs/scores/PGS004619/ScoringFiles/PGS004619.txt.gz	True	Type 2 diabetes (T2D)		PRS-CSx	phi='auto', --meta=TRUE	728824	0	GRCh37	beta	2024-07-31	PGS obtained from the Catalog should be cited appropriately, and used in accordance with any licensing restrictions set by the authors. See EBI Terms of Use (https://www.ebi.ac.uk/about/terms-of-use/) for additional details.	PGP000593	Body mass index stratification optimizes polygenic prediction of type 2 diabetes in cross-biobank analyses.	10.1038/s41588-024-01782-y	38862855.0	Nat Genet	Ojima T	2024-06-11	https://ftp.ebi.ac.uk/pub/databases/spot/pgs/scores/PGS004619/ScoringFiles/Harmonized/PGS004619_hmPOS_GRCh38.txt.gz	https://ftp.ebi.ac.uk/pub/databases/spot/pgs/scores/PGS004619/ScoringFiles/Harmonized/PGS004619_hmPOS_GRCh37.txt.gz
PGS004620	PGS_weights_BBJ2nd_LowBMI_of_2groups	https://ftp.ebi.ac.uk/pub/databases/spot/pgs/scores/PGS004620/ScoringFiles/PGS004620.txt.gz	True	Type 2 diabetes (T2D)		PRS-CSx	phi='auto', --meta=TRUE	728824	0	GRCh37	beta	2024-07-31	PGS obtained from the Catalog should be cited appropriately, and used in accordance with any licensing restrictions set by the authors. See EBI Terms of Use (https://www.ebi.ac.uk/about/terms-of-use/) for additional details.	PGP000593	Body mass index stratification optimizes polygenic prediction of type 2 diabetes in cross-biobank analyses.	10.1038/s41588-024-01782-y	38862855.0	Nat Genet	Ojima T	2024-06-11	https://ftp.ebi.ac.uk/pub/databases/spot/pgs/scores/PGS004620/ScoringFiles/Harmonized/PGS004620_hmPOS_GRCh38.txt.gz	https://ftp.ebi.ac.uk/pub/databases/spot/pgs/scores/PGS004620/ScoringFiles/Harmonized/PGS004620_hmPOS_GRCh37.txt.gz
PGS004837	t2d_PRSmix_eur	https://ftp.ebi.ac.uk/pub/databases/spot/pgs/scores/PGS004837/ScoringFiles/PGS004837.txt.gz	True	Type 2 diabetes (T2D)		PRSmix	power=0.95; p=0.05	3306136	0	hg38	beta	2024-03-28	PGS obtained from the Catalog should be cited appropriately, and used in accordance with any licensing restrictions set by the authors. See EBI Terms of Use (https://www.ebi.ac.uk/about/terms-of-use/) for additional details.	PGP000604	Integrative polygenic risk score improves the prediction accuracy of complex traits and diseases.	10.1016/j.xgen.2024.100523	38508198.0	Cell Genom	Truong B	2024-03-12	https://ftp.ebi.ac.uk/pub/databases/spot/pgs/scores/PGS004837/ScoringFiles/Harmonized/PGS004837_hmPOS_GRCh38.txt.gz	https://ftp.ebi.ac.uk/pub/databases/spot/pgs/scores/PGS004837/ScoringFiles/Harmonized/PGS004837_hmPOS_GRCh37.txt.gz
PGS004838	t2d_PRSmix_sas	https://ftp.ebi.ac.uk/pub/databases/spot/pgs/scores/PGS004838/ScoringFiles/PGS004838.txt.gz	True	Type 2 diabetes (T2D)		PRSmix	power=0.95; p=0.05	6586458	0	hg38	beta	2024-03-28	PGS obtained from the Catalog should be cited appropriately, and used in accordance with any licensing restrictions set by the authors. See EBI Terms of Use (https://www.ebi.ac.uk/about/terms-of-use/) for additional details.	PGP000604	Integrative polygenic risk score improves the prediction accuracy of complex traits and diseases.	10.1016/j.xgen.2024.100523	38508198.0	Cell Genom	Truong B	2024-03-12	https://ftp.ebi.ac.uk/pub/databases/spot/pgs/scores/PGS004838/ScoringFiles/Harmonized/PGS004838_hmPOS_GRCh38.txt.gz	https://ftp.ebi.ac.uk/pub/databases/spot/pgs/scores/PGS004838/ScoringFiles/Harmonized/PGS004838_hmPOS_GRCh37.txt.gz
PGS004839	t2d_PRSmixPlus_eur	https://ftp.ebi.ac.uk/pub/databases/spot/pgs/scores/PGS004839/ScoringFiles/PGS004839.txt.gz	True	Type 2 diabetes (T2D)		PRSmixPlus	power=0.95; p=0.05	4594694	0	hg38	beta	2024-03-28	PGS obtained from the Catalog should be cited appropriately, and used in accordance with any licensing restrictions set by the authors. See EBI Terms of Use (https://www.ebi.ac.uk/about/terms-of-use/) for additional details.	PGP000604	Integrative polygenic risk score improves the prediction accuracy of complex traits and diseases.	10.1016/j.xgen.2024.100523	38508198.0	Cell Genom	Truong B	2024-03-12	https://ftp.ebi.ac.uk/pub/databases/spot/pgs/scores/PGS004839/ScoringFiles/Harmonized/PGS004839_hmPOS_GRCh38.txt.gz	https://ftp.ebi.ac.uk/pub/databases/spot/pgs/scores/PGS004839/ScoringFiles/Harmonized/PGS004839_hmPOS_GRCh37.txt.gz
PGS004840	t2d_PRSmixPlus_sas	https://ftp.ebi.ac.uk/pub/databases/spot/pgs/scores/PGS004840/ScoringFiles/PGS004840.txt.gz	True	Type 2 diabetes (T2D)		PRSmixPlus	power=0.95; p=0.05	6586458	0	hg38	beta	2024-03-28	PGS obtained from the Catalog should be cited appropriately, and used in accordance with any licensing restrictions set by the authors. See EBI Terms of Use (https://www.ebi.ac.uk/about/terms-of-use/) for additional details.	PGP000604	Integrative polygenic risk score improves the prediction accuracy of complex traits and diseases.	10.1016/j.xgen.2024.100523	38508198.0	Cell Genom	Truong B	2024-03-12	https://ftp.ebi.ac.uk/pub/databases/spot/pgs/scores/PGS004840/ScoringFiles/Harmonized/PGS004840_hmPOS_GRCh38.txt.gz	https://ftp.ebi.ac.uk/pub/databases/spot/pgs/scores/PGS004840/ScoringFiles/Harmonized/PGS004840_hmPOS_GRCh37.txt.gz
PGS004859	T2D_PRS_CS	https://ftp.ebi.ac.uk/pub/databases/spot/pgs/scores/PGS004859/ScoringFiles/PGS004859.txt.gz	True	Type 2 diabetes (T2D)		PRS-CS	a=1, b=0.5, phi=auto, MCMC iterations = 1000, burnin iterations = 500, LD reference panel = UK Biobank (EUR)	1108235	0	hg19	beta	2024-03-28	PGS obtained from the Catalog should be cited appropriately, and used in accordance with any licensing restrictions set by the authors. See EBI Terms of Use (https://www.ebi.ac.uk/about/terms-of-use/) for additional details.	PGP000605	Type 2 Diabetes Polygenic Score Predicts the Risk of Glucocorticoid-Induced Hyperglycemia in Patients Without Diabetes.	10.2337/dc23-0353	37353344.0	Diabetes Care	Deutsch AJ	2023-08-01	https://ftp.ebi.ac.uk/pub/databases/spot/pgs/scores/PGS004859/ScoringFiles/Harmonized/PGS004859_hmPOS_GRCh38.txt.gz	https://ftp.ebi.ac.uk/pub/databases/spot/pgs/scores/PGS004859/ScoringFiles/Harmonized/PGS004859_hmPOS_GRCh37.txt.gz
PGS004868	T2DPGS	https://ftp.ebi.ac.uk/pub/databases/spot/pgs/scores/PGS004868/ScoringFiles/PGS004868.txt.gz	True	Type 2 diabetes (T2D)		Genome-wide significant variants		6580804	0	GRCh37	beta	2024-04-18	PGS obtained from the Catalog should be cited appropriately, and used in accordance with any licensing restrictions set by the authors. See EBI Terms of Use (https://www.ebi.ac.uk/about/terms-of-use/) for additional details.	PGP000617	Polygenic risk for type 2 diabetes, lifestyle, metabolic health, and cardiovascular disease: a prospective UK Biobank study.	10.1186/s12933-022-01560-2	35836215.0	Cardiovasc Diabetol	Yun JS	2022-07-14	https://ftp.ebi.ac.uk/pub/databases/spot/pgs/scores/PGS004868/ScoringFiles/Harmonized/PGS004868_hmPOS_GRCh38.txt.gz	https://ftp.ebi.ac.uk/pub/databases/spot/pgs/scores/PGS004868/ScoringFiles/Harmonized/PGS004868_hmPOS_GRCh37.txt.gz
PGS004870	INTERVENE_MegaPRS_T2D	https://ftp.ebi.ac.uk/pub/databases/spot/pgs/scores/PGS004870/ScoringFiles/PGS004870.txt.gz	True	Type 2 diabetes (T2D)		megaprs.auto	bolt, p=0.05, f2=0.15	930506	0	GRCh37	beta	2024-06-27	PGS obtained from the Catalog should be cited appropriately, and used in accordance with any licensing restrictions set by the authors. See EBI Terms of Use (https://www.ebi.ac.uk/about/terms-of-use/) for additional details.	PGP000618	A unified framework for estimating country-specific cumulative incidence for 18 diseases stratified by polygenic risk.	10.1038/s41467-024-48938-2	38866767.0	Nat Commun	Jermy B	2024-06-12	https://ftp.ebi.ac.uk/pub/databases/spot/pgs/scores/PGS004870/ScoringFiles/Harmonized/PGS004870_hmPOS_GRCh38.txt.gz	https://ftp.ebi.ac.uk/pub/databases/spot/pgs/scores/PGS004870/ScoringFiles/Harmonized/PGS004870_hmPOS_GRCh37.txt.gz
PGS004887	T2D_gePGS	https://ftp.ebi.ac.uk/pub/databases/spot/pgs/scores/PGS004887/ScoringFiles/PGS004887.txt.gz	True	Type 2 diabetes (T2D)		PRS-CS	PRS-CS-auto, 1000G European sample (N = 503) as the external LD reference panel	1117628	0	GRCh37	beta	2024-05-08	PGS obtained from the Catalog should be cited appropriately, and used in accordance with any licensing restrictions set by the authors. See EBI Terms of Use (https://www.ebi.ac.uk/about/terms-of-use/) for additional details.	PGP000619	Polygenic scores for longitudinal prediction of incident type 2 diabetes in an ancestrally and medically diverse primary care physician network: a patient cohort study.	10.1186/s13073-024-01337-0	38671457.0	Genome Med	Mandla R	2024-04-26	https://ftp.ebi.ac.uk/pub/databases/spot/pgs/scores/PGS004887/ScoringFiles/Harmonized/PGS004887_hmPOS_GRCh38.txt.gz	https://ftp.ebi.ac.uk/pub/databases/spot/pgs/scores/PGS004887/ScoringFiles/Harmonized/PGS004887_hmPOS_GRCh37.txt.gz
PGS004923	T2D_metaGRS	https://ftp.ebi.ac.uk/pub/databases/spot/pgs/scores/PGS004923/ScoringFiles/PGS004923.txt.gz	True	Type 2 diabetes (T2D)		MetaGRS of 44 component PGS	LDpred2 on 44 underlying GWAS + elasticnet logistic regression on 44 resulting PGS (alpha = 1, lambda = 7.558722e-05)	1349896	0	GRCh37	beta	2024-08-29	PGS obtained from the Catalog should be cited appropriately, and used in accordance with any licensing restrictions set by the authors. See EBI Terms of Use (https://www.ebi.ac.uk/about/terms-of-use/) for additional details.	PGP000656	Integrated clinical risk prediction of type 2 diabetes with a multifactorial polygenic risk score	10.1101/2024.08.22.24312440		medRxiv	Ritchie SC	2024-08-22	https://ftp.ebi.ac.uk/pub/databases/spot/pgs/scores/PGS004923/ScoringFiles/Harmonized/PGS004923_hmPOS_GRCh38.txt.gz	https://ftp.ebi.ac.uk/pub/databases/spot/pgs/scores/PGS004923/ScoringFiles/Harmonized/PGS004923_hmPOS_GRCh37.txt.gz
PGS005021	Phe_250_2_ldpred_AFRss_afrld	https://ftp.ebi.ac.uk/pub/databases/spot/pgs/scores/PGS005021/ScoringFiles/PGS005021.txt.gz	True	Type 2 diabetes (T2D) (PheCode 250.2)		ldpred		1286612	0	GRCh37	beta	2024-10-08	PGS obtained from the Catalog should be cited appropriately, and used in accordance with any licensing restrictions set by the authors. See EBI Terms of Use (https://www.ebi.ac.uk/about/terms-of-use/) for additional details.	PGP000679	Comparison of Methods for Building Polygenic Scores for Diverse Populations.	10.1016/j.xhgg.2024.100355	39323095.0	HGG Adv	Gunn S	2024-09-25	https://ftp.ebi.ac.uk/pub/databases/spot/pgs/scores/PGS005021/ScoringFiles/Harmonized/PGS005021_hmPOS_GRCh38.txt.gz	https://ftp.ebi.ac.uk/pub/databases/spot/pgs/scores/PGS005021/ScoringFiles/Harmonized/PGS005021_hmPOS_GRCh37.txt.gz
PGS005022	Phe_250_2_ldpred_EURss_eurld	https://ftp.ebi.ac.uk/pub/databases/spot/pgs/scores/PGS005022/ScoringFiles/PGS005022.txt.gz	True	Type 2 diabetes (T2D) (PheCode 250.2)		ldpred		1286612	0	GRCh37	beta	2024-10-08	PGS obtained from the Catalog should be cited appropriately, and used in accordance with any licensing restrictions set by the authors. See EBI Terms of Use (https://www.ebi.ac.uk/about/terms-of-use/) for additional details.	PGP000679	Comparison of Methods for Building Polygenic Scores for Diverse Populations.	10.1016/j.xhgg.2024.100355	39323095.0	HGG Adv	Gunn S	2024-09-25	https://ftp.ebi.ac.uk/pub/databases/spot/pgs/scores/PGS005022/ScoringFiles/Harmonized/PGS005022_hmPOS_GRCh38.txt.gz	https://ftp.ebi.ac.uk/pub/databases/spot/pgs/scores/PGS005022/ScoringFiles/Harmonized/PGS005022_hmPOS_GRCh37.txt.gz
PGS005023	Phe_250_2_ldpred_HISss_amrld	https://ftp.ebi.ac.uk/pub/databases/spot/pgs/scores/PGS005023/ScoringFiles/PGS005023.txt.gz	True	Type 2 diabetes (T2D) (PheCode 250.2)		ldpred		1286612	0	GRCh37	beta	2024-10-08	PGS obtained from the Catalog should be cited appropriately, and used in accordance with any licensing restrictions set by the authors. See EBI Terms of Use (https://www.ebi.ac.uk/about/terms-of-use/) for additional details.	PGP000679	Comparison of Methods for Building Polygenic Scores for Diverse Populations.	10.1016/j.xhgg.2024.100355	39323095.0	HGG Adv	Gunn S	2024-09-25	https://ftp.ebi.ac.uk/pub/databases/spot/pgs/scores/PGS005023/ScoringFiles/Harmonized/PGS005023_hmPOS_GRCh38.txt.gz	https://ftp.ebi.ac.uk/pub/databases/spot/pgs/scores/PGS005023/ScoringFiles/Harmonized/PGS005023_hmPOS_GRCh37.txt.gz
PGS005024	Phe_250_2_ldpred_METAss_afrld	https://ftp.ebi.ac.uk/pub/databases/spot/pgs/scores/PGS005024/ScoringFiles/PGS005024.txt.gz	True	Type 2 diabetes (T2D) (PheCode 250.2)		ldpred		1286612	0	GRCh37	beta	2024-10-08	PGS obtained from the Catalog should be cited appropriately, and used in accordance with any licensing restrictions set by the authors. See EBI Terms of Use (https://www.ebi.ac.uk/about/terms-of-use/) for additional details.	PGP000679	Comparison of Methods for Building Polygenic Scores for Diverse Populations.	10.1016/j.xhgg.2024.100355	39323095.0	HGG Adv	Gunn S	2024-09-25	https://ftp.ebi.ac.uk/pub/databases/spot/pgs/scores/PGS005024/ScoringFiles/Harmonized/PGS005024_hmPOS_GRCh38.txt.gz	https://ftp.ebi.ac.uk/pub/databases/spot/pgs/scores/PGS005024/ScoringFiles/Harmonized/PGS005024_hmPOS_GRCh37.txt.gz
PGS005025	Phe_250_2_ldpred_METAss_amrld	https://ftp.ebi.ac.uk/pub/databases/spot/pgs/scores/PGS005025/ScoringFiles/PGS005025.txt.gz	True	Type 2 diabetes (T2D) (PheCode 250.2)		ldpred		1286612	0	GRCh37	beta	2024-10-08	PGS obtained from the Catalog should be cited appropriately, and used in accordance with any licensing restrictions set by the authors. See EBI Terms of Use (https://www.ebi.ac.uk/about/terms-of-use/) for additional details.	PGP000679	Comparison of Methods for Building Polygenic Scores for Diverse Populations.	10.1016/j.xhgg.2024.100355	39323095.0	HGG Adv	Gunn S	2024-09-25	https://ftp.ebi.ac.uk/pub/databases/spot/pgs/scores/PGS005025/ScoringFiles/Harmonized/PGS005025_hmPOS_GRCh38.txt.gz	https://ftp.ebi.ac.uk/pub/databases/spot/pgs/scores/PGS005025/ScoringFiles/Harmonized/PGS005025_hmPOS_GRCh37.txt.gz
PGS005026	Phe_250_2_ldpred_METAss_eurld	https://ftp.ebi.ac.uk/pub/databases/spot/pgs/scores/PGS005026/ScoringFiles/PGS005026.txt.gz	True	Type 2 diabetes (T2D) (PheCode 250.2)		ldpred		1286612	0	GRCh37	beta	2024-10-08	PGS obtained from the Catalog should be cited appropriately, and used in accordance with any licensing restrictions set by the authors. See EBI Terms of Use (https://www.ebi.ac.uk/about/terms-of-use/) for additional details.	PGP000679	Comparison of Methods for Building Polygenic Scores for Diverse Populations.	10.1016/j.xhgg.2024.100355	39323095.0	HGG Adv	Gunn S	2024-09-25	https://ftp.ebi.ac.uk/pub/databases/spot/pgs/scores/PGS005026/ScoringFiles/Harmonized/PGS005026_hmPOS_GRCh38.txt.gz	https://ftp.ebi.ac.uk/pub/databases/spot/pgs/scores/PGS005026/ScoringFiles/Harmonized/PGS005026_hmPOS_GRCh37.txt.gz
PGS005027	Phe_250_2_prscs_AFRss_afrld	https://ftp.ebi.ac.uk/pub/databases/spot/pgs/scores/PGS005027/ScoringFiles/PGS005027.txt.gz	True	Type 2 diabetes (T2D) (PheCode 250.2)		prscs		1273897	0	GRCh38	beta	2024-10-08	PGS obtained from the Catalog should be cited appropriately, and used in accordance with any licensing restrictions set by the authors. See EBI Terms of Use (https://www.ebi.ac.uk/about/terms-of-use/) for additional details.	PGP000679	Comparison of Methods for Building Polygenic Scores for Diverse Populations.	10.1016/j.xhgg.2024.100355	39323095.0	HGG Adv	Gunn S	2024-09-25	https://ftp.ebi.ac.uk/pub/databases/spot/pgs/scores/PGS005027/ScoringFiles/Harmonized/PGS005027_hmPOS_GRCh38.txt.gz	https://ftp.ebi.ac.uk/pub/databases/spot/pgs/scores/PGS005027/ScoringFiles/Harmonized/PGS005027_hmPOS_GRCh37.txt.gz
PGS005028	Phe_250_2_prscs_EURss_eurld	https://ftp.ebi.ac.uk/pub/databases/spot/pgs/scores/PGS005028/ScoringFiles/PGS005028.txt.gz	True	Type 2 diabetes (T2D) (PheCode 250.2)		prscs		1273897	0	GRCh38	beta	2024-10-08	PGS obtained from the Catalog should be cited appropriately, and used in accordance with any licensing restrictions set by the authors. See EBI Terms of Use (https://www.ebi.ac.uk/about/terms-of-use/) for additional details.	PGP000679	Comparison of Methods for Building Polygenic Scores for Diverse Populations.	10.1016/j.xhgg.2024.100355	39323095.0	HGG Adv	Gunn S	2024-09-25	https://ftp.ebi.ac.uk/pub/databases/spot/pgs/scores/PGS005028/ScoringFiles/Harmonized/PGS005028_hmPOS_GRCh38.txt.gz	https://ftp.ebi.ac.uk/pub/databases/spot/pgs/scores/PGS005028/ScoringFiles/Harmonized/PGS005028_hmPOS_GRCh37.txt.gz
PGS005029	Phe_250_2_prscs_HISss_amrld	https://ftp.ebi.ac.uk/pub/databases/spot/pgs/scores/PGS005029/ScoringFiles/PGS005029.txt.gz	True	Type 2 diabetes (T2D) (PheCode 250.2)		prscs		1273897	0	GRCh38	beta	2024-10-08	PGS obtained from the Catalog should be cited appropriately, and used in accordance with any licensing restrictions set by the authors. See EBI Terms of Use (https://www.ebi.ac.uk/about/terms-of-use/) for additional details.	PGP000679	Comparison of Methods for Building Polygenic Scores for Diverse Populations.	10.1016/j.xhgg.2024.100355	39323095.0	HGG Adv	Gunn S	2024-09-25	https://ftp.ebi.ac.uk/pub/databases/spot/pgs/scores/PGS005029/ScoringFiles/Harmonized/PGS005029_hmPOS_GRCh38.txt.gz	https://ftp.ebi.ac.uk/pub/databases/spot/pgs/scores/PGS005029/ScoringFiles/Harmonized/PGS005029_hmPOS_GRCh37.txt.gz
PGS005030	Phe_250_2_prscs_METAss_afrld	https://ftp.ebi.ac.uk/pub/databases/spot/pgs/scores/PGS005030/ScoringFiles/PGS005030.txt.gz	True	Type 2 diabetes (T2D) (PheCode 250.2)		prscs		1273897	0	GRCh38	beta	2024-10-08	PGS obtained from the Catalog should be cited appropriately, and used in accordance with any licensing restrictions set by the authors. See EBI Terms of Use (https://www.ebi.ac.uk/about/terms-of-use/) for additional details.	PGP000679	Comparison of Methods for Building Polygenic Scores for Diverse Populations.	10.1016/j.xhgg.2024.100355	39323095.0	HGG Adv	Gunn S	2024-09-25	https://ftp.ebi.ac.uk/pub/databases/spot/pgs/scores/PGS005030/ScoringFiles/Harmonized/PGS005030_hmPOS_GRCh38.txt.gz	https://ftp.ebi.ac.uk/pub/databases/spot/pgs/scores/PGS005030/ScoringFiles/Harmonized/PGS005030_hmPOS_GRCh37.txt.gz
PGS005031	Phe_250_2_prscs_METAss_amrld	https://ftp.ebi.ac.uk/pub/databases/spot/pgs/scores/PGS005031/ScoringFiles/PGS005031.txt.gz	True	Type 2 diabetes (T2D) (PheCode 250.2)		prscs		1273897	0	GRCh38	beta	2024-10-08	PGS obtained from the Catalog should be cited appropriately, and used in accordance with any licensing restrictions set by the authors. See EBI Terms of Use (https://www.ebi.ac.uk/about/terms-of-use/) for additional details.	PGP000679	Comparison of Methods for Building Polygenic Scores for Diverse Populations.	10.1016/j.xhgg.2024.100355	39323095.0	HGG Adv	Gunn S	2024-09-25	https://ftp.ebi.ac.uk/pub/databases/spot/pgs/scores/PGS005031/ScoringFiles/Harmonized/PGS005031_hmPOS_GRCh38.txt.gz	https://ftp.ebi.ac.uk/pub/databases/spot/pgs/scores/PGS005031/ScoringFiles/Harmonized/PGS005031_hmPOS_GRCh37.txt.gz
PGS005032	Phe_250_2_prscs_METAss_eurld	https://ftp.ebi.ac.uk/pub/databases/spot/pgs/scores/PGS005032/ScoringFiles/PGS005032.txt.gz	True	Type 2 diabetes (T2D) (PheCode 250.2)		prscs		1273897	0	GRCh38	beta	2024-10-08	PGS obtained from the Catalog should be cited appropriately, and used in accordance with any licensing restrictions set by the authors. See EBI Terms of Use (https://www.ebi.ac.uk/about/terms-of-use/) for additional details.	PGP000679	Comparison of Methods for Building Polygenic Scores for Diverse Populations.	10.1016/j.xhgg.2024.100355	39323095.0	HGG Adv	Gunn S	2024-09-25	https://ftp.ebi.ac.uk/pub/databases/spot/pgs/scores/PGS005032/ScoringFiles/Harmonized/PGS005032_hmPOS_GRCh38.txt.gz	https://ftp.ebi.ac.uk/pub/databases/spot/pgs/scores/PGS005032/ScoringFiles/Harmonized/PGS005032_hmPOS_GRCh37.txt.gz
PGS005033	Phe_250_2_prscsx_METAweight	https://ftp.ebi.ac.uk/pub/databases/spot/pgs/scores/PGS005033/ScoringFiles/PGS005033.txt.gz	True	Type 2 diabetes (T2D) (PheCode 250.2)		prscsx		1277826	0	GRCh38	beta	2024-10-08	PGS obtained from the Catalog should be cited appropriately, and used in accordance with any licensing restrictions set by the authors. See EBI Terms of Use (https://www.ebi.ac.uk/about/terms-of-use/) for additional details.	PGP000679	Comparison of Methods for Building Polygenic Scores for Diverse Populations.	10.1016/j.xhgg.2024.100355	39323095.0	HGG Adv	Gunn S	2024-09-25	https://ftp.ebi.ac.uk/pub/databases/spot/pgs/scores/PGS005033/ScoringFiles/Harmonized/PGS005033_hmPOS_GRCh38.txt.gz	https://ftp.ebi.ac.uk/pub/databases/spot/pgs/scores/PGS005033/ScoringFiles/Harmonized/PGS005033_hmPOS_GRCh37.txt.gz
PGS005108	PRSdiabetes	https://ftp.ebi.ac.uk/pub/databases/spot/pgs/scores/PGS005108/ScoringFiles/PGS005108.txt.gz	True	Type 2 diabetes (T2D)		Genome-wide significant SNPs	p<0.2	42845	0	NR	beta	2024-12-16	PGS obtained from the Catalog should be cited appropriately, and used in accordance with any licensing restrictions set by the authors. See EBI Terms of Use (https://www.ebi.ac.uk/about/terms-of-use/) for additional details.	PGP000697	Influence of Diabetes Family History on the Associations of Combined Genetic and Lifestyle Risks with Diabetes in the Tohoku Medical Megabank Community-Based Cohort Study.	10.5551/jat.64425	37813642.0	J Atheroscler Thromb	Takase M	2023-10-06	https://ftp.ebi.ac.uk/pub/databases/spot/pgs/scores/PGS005108/ScoringFiles/Harmonized/PGS005108_hmPOS_GRCh38.txt.gz	https://ftp.ebi.ac.uk/pub/databases/spot/pgs/scores/PGS005108/ScoringFiles/Harmonized/PGS005108_hmPOS_GRCh37.txt.gz
