# Supplementary material for: pandasPGS: a Python package for easy retrieval of Polygenic Score Catalog data
Source: PeerJ. 2025 Feb 12;13:e18985. doi: 10.7717/peerj.18985 (PMC11829626; doi:10.7717/peerj.18985)
Supplement: Supplemental Information 13 — All files are in CSV format. The folder and file names match the variable names in the code. [file peerj-13-18985-s013.zip › Supplemental_Data S1/diabetes_score/trait_efo.csv]

id	label	description	url	score_id
EFO_0000400	diabetes mellitus	A metabolic disorder characterized by abnormally high blood sugar levels due to diminished production of insulin or insulin resistance/desensitization. [NCIT: P378]	http://www.ebi.ac.uk/efo/EFO_0000400	PGS001327
EFO_0000400	diabetes mellitus	A metabolic disorder characterized by abnormally high blood sugar levels due to diminished production of insulin or insulin resistance/desensitization. [NCIT: P378]	http://www.ebi.ac.uk/efo/EFO_0000400	PGS001329
EFO_0004918	age at diagnosis	The age, measured from some defined time point e.g. birth at which a subject (e.g. a human patient) is diagnosed with some disease e.g. breast cancer.	http://www.ebi.ac.uk/efo/EFO_0004918	PGS001371
EFO_0000400	diabetes mellitus	A metabolic disorder characterized by abnormally high blood sugar levels due to diminished production of insulin or insulin resistance/desensitization. [NCIT: P378]	http://www.ebi.ac.uk/efo/EFO_0000400	PGS001371
EFO_0000400	diabetes mellitus	A metabolic disorder characterized by abnormally high blood sugar levels due to diminished production of insulin or insulin resistance/desensitization. [NCIT: P378]	http://www.ebi.ac.uk/efo/EFO_0000400	PGS002321
EFO_0001379	endocrine system disease	A disease involving the endocrine system.	http://www.ebi.ac.uk/efo/EFO_0001379	PGS002324
EFO_0000400	diabetes mellitus	A metabolic disorder characterized by abnormally high blood sugar levels due to diminished production of insulin or insulin resistance/desensitization. [NCIT: P378]	http://www.ebi.ac.uk/efo/EFO_0000400	PGS002324
EFO_0000400	diabetes mellitus	A metabolic disorder characterized by abnormally high blood sugar levels due to diminished production of insulin or insulin resistance/desensitization. [NCIT: P378]	http://www.ebi.ac.uk/efo/EFO_0000400	PGS002393
EFO_0001379	endocrine system disease	A disease involving the endocrine system.	http://www.ebi.ac.uk/efo/EFO_0001379	PGS002396
EFO_0000400	diabetes mellitus	A metabolic disorder characterized by abnormally high blood sugar levels due to diminished production of insulin or insulin resistance/desensitization. [NCIT: P378]	http://www.ebi.ac.uk/efo/EFO_0000400	PGS002396
EFO_0000400	diabetes mellitus	A metabolic disorder characterized by abnormally high blood sugar levels due to diminished production of insulin or insulin resistance/desensitization. [NCIT: P378]	http://www.ebi.ac.uk/efo/EFO_0000400	PGS002442
EFO_0001379	endocrine system disease	A disease involving the endocrine system.	http://www.ebi.ac.uk/efo/EFO_0001379	PGS002445
EFO_0000400	diabetes mellitus	A metabolic disorder characterized by abnormally high blood sugar levels due to diminished production of insulin or insulin resistance/desensitization. [NCIT: P378]	http://www.ebi.ac.uk/efo/EFO_0000400	PGS002445
EFO_0000400	diabetes mellitus	A metabolic disorder characterized by abnormally high blood sugar levels due to diminished production of insulin or insulin resistance/desensitization. [NCIT: P378]	http://www.ebi.ac.uk/efo/EFO_0000400	PGS002491
EFO_0001379	endocrine system disease	A disease involving the endocrine system.	http://www.ebi.ac.uk/efo/EFO_0001379	PGS002494
EFO_0000400	diabetes mellitus	A metabolic disorder characterized by abnormally high blood sugar levels due to diminished production of insulin or insulin resistance/desensitization. [NCIT: P378]	http://www.ebi.ac.uk/efo/EFO_0000400	PGS002494
EFO_0000400	diabetes mellitus	A metabolic disorder characterized by abnormally high blood sugar levels due to diminished production of insulin or insulin resistance/desensitization. [NCIT: P378]	http://www.ebi.ac.uk/efo/EFO_0000400	PGS002540
EFO_0001379	endocrine system disease	A disease involving the endocrine system.	http://www.ebi.ac.uk/efo/EFO_0001379	PGS002543
EFO_0000400	diabetes mellitus	A metabolic disorder characterized by abnormally high blood sugar levels due to diminished production of insulin or insulin resistance/desensitization. [NCIT: P378]	http://www.ebi.ac.uk/efo/EFO_0000400	PGS002543
EFO_0000400	diabetes mellitus	A metabolic disorder characterized by abnormally high blood sugar levels due to diminished production of insulin or insulin resistance/desensitization. [NCIT: P378]	http://www.ebi.ac.uk/efo/EFO_0000400	PGS002589
EFO_0001379	endocrine system disease	A disease involving the endocrine system.	http://www.ebi.ac.uk/efo/EFO_0001379	PGS002592
EFO_0000400	diabetes mellitus	A metabolic disorder characterized by abnormally high blood sugar levels due to diminished production of insulin or insulin resistance/desensitization. [NCIT: P378]	http://www.ebi.ac.uk/efo/EFO_0000400	PGS002592
EFO_0000400	diabetes mellitus	A metabolic disorder characterized by abnormally high blood sugar levels due to diminished production of insulin or insulin resistance/desensitization. [NCIT: P378]	http://www.ebi.ac.uk/efo/EFO_0000400	PGS002638
EFO_0001379	endocrine system disease	A disease involving the endocrine system.	http://www.ebi.ac.uk/efo/EFO_0001379	PGS002641
EFO_0000400	diabetes mellitus	A metabolic disorder characterized by abnormally high blood sugar levels due to diminished production of insulin or insulin resistance/desensitization. [NCIT: P378]	http://www.ebi.ac.uk/efo/EFO_0000400	PGS002641
EFO_0000400	diabetes mellitus	A metabolic disorder characterized by abnormally high blood sugar levels due to diminished production of insulin or insulin resistance/desensitization. [NCIT: P378]	http://www.ebi.ac.uk/efo/EFO_0000400	PGS002687
EFO_0001379	endocrine system disease	A disease involving the endocrine system.	http://www.ebi.ac.uk/efo/EFO_0001379	PGS002690
EFO_0000400	diabetes mellitus	A metabolic disorder characterized by abnormally high blood sugar levels due to diminished production of insulin or insulin resistance/desensitization. [NCIT: P378]	http://www.ebi.ac.uk/efo/EFO_0000400	PGS002690
EFO_0003770	diabetic retinopathy	A chronic, pathological complication associated with diabetes mellitus, where retinal damages are incurred due to microaneurysms in the vasculature of the retina, progressively leading to abnormal blood vessel growth, and swelling and leaking of fluid from blood vessels, resulting in vision loss or blindness. [NCIT: P378]	http://www.ebi.ac.uk/efo/EFO_0003770	PGS000819
EFO_0003770	diabetic retinopathy	A chronic, pathological complication associated with diabetes mellitus, where retinal damages are incurred due to microaneurysms in the vasculature of the retina, progressively leading to abnormal blood vessel growth, and swelling and leaking of fluid from blood vessels, resulting in vision loss or blindness. [NCIT: P378]	http://www.ebi.ac.uk/efo/EFO_0003770	PGS000862
EFO_0003770	diabetic retinopathy	A chronic, pathological complication associated with diabetes mellitus, where retinal damages are incurred due to microaneurysms in the vasculature of the retina, progressively leading to abnormal blood vessel growth, and swelling and leaking of fluid from blood vessels, resulting in vision loss or blindness. [NCIT: P378]	http://www.ebi.ac.uk/efo/EFO_0003770	PGS001819
EFO_0003770	diabetic retinopathy	A chronic, pathological complication associated with diabetes mellitus, where retinal damages are incurred due to microaneurysms in the vasculature of the retina, progressively leading to abnormal blood vessel growth, and swelling and leaking of fluid from blood vessels, resulting in vision loss or blindness. [NCIT: P378]	http://www.ebi.ac.uk/efo/EFO_0003770	PGS002027
EFO_0004593	gestational diabetes	Carbohydrate intolerance first diagnosed during pregnancy. [NCIT: P378]	http://www.ebi.ac.uk/efo/EFO_0004593	PGS002256
MONDO_0005147	type 1 diabetes mellitus	A chronic condition characterized by minimal or absent production of insulin by the pancreas. [NCIT: C2986]	http://purl.obolibrary.org/obo/MONDO_0005147	PGS000021
MONDO_0005147	type 1 diabetes mellitus	A chronic condition characterized by minimal or absent production of insulin by the pancreas. [NCIT: C2986]	http://purl.obolibrary.org/obo/MONDO_0005147	PGS000022
MONDO_0005147	type 1 diabetes mellitus	A chronic condition characterized by minimal or absent production of insulin by the pancreas. [NCIT: C2986]	http://purl.obolibrary.org/obo/MONDO_0005147	PGS000023
MONDO_0005147	type 1 diabetes mellitus	A chronic condition characterized by minimal or absent production of insulin by the pancreas. [NCIT: C2986]	http://purl.obolibrary.org/obo/MONDO_0005147	PGS000024
MONDO_0005147	type 1 diabetes mellitus	A chronic condition characterized by minimal or absent production of insulin by the pancreas. [NCIT: C2986]	http://purl.obolibrary.org/obo/MONDO_0005147	PGS000833
MONDO_0005147	type 1 diabetes mellitus	A chronic condition characterized by minimal or absent production of insulin by the pancreas. [NCIT: C2986]	http://purl.obolibrary.org/obo/MONDO_0005147	PGS000869
MONDO_0005147	type 1 diabetes mellitus	A chronic condition characterized by minimal or absent production of insulin by the pancreas. [NCIT: C2986]	http://purl.obolibrary.org/obo/MONDO_0005147	PGS001296
MONDO_0005147	type 1 diabetes mellitus	A chronic condition characterized by minimal or absent production of insulin by the pancreas. [NCIT: C2986]	http://purl.obolibrary.org/obo/MONDO_0005147	PGS001297
MONDO_0005147	type 1 diabetes mellitus	A chronic condition characterized by minimal or absent production of insulin by the pancreas. [NCIT: C2986]	http://purl.obolibrary.org/obo/MONDO_0005147	PGS001817
MONDO_0005147	type 1 diabetes mellitus	A chronic condition characterized by minimal or absent production of insulin by the pancreas. [NCIT: C2986]	http://purl.obolibrary.org/obo/MONDO_0005147	PGS002025
MONDO_0005147	type 1 diabetes mellitus	A chronic condition characterized by minimal or absent production of insulin by the pancreas. [NCIT: C2986]	http://purl.obolibrary.org/obo/MONDO_0005147	PGS003749
MONDO_0005147	type 1 diabetes mellitus	A chronic condition characterized by minimal or absent production of insulin by the pancreas. [NCIT: C2986]	http://purl.obolibrary.org/obo/MONDO_0005147	PGS003750
MONDO_0005147	type 1 diabetes mellitus	A chronic condition characterized by minimal or absent production of insulin by the pancreas. [NCIT: C2986]	http://purl.obolibrary.org/obo/MONDO_0005147	PGS003993
MONDO_0005147	type 1 diabetes mellitus	A chronic condition characterized by minimal or absent production of insulin by the pancreas. [NCIT: C2986]	http://purl.obolibrary.org/obo/MONDO_0005147	PGS004009
MONDO_0005147	type 1 diabetes mellitus	A chronic condition characterized by minimal or absent production of insulin by the pancreas. [NCIT: C2986]	http://purl.obolibrary.org/obo/MONDO_0005147	PGS004020
MONDO_0005147	type 1 diabetes mellitus	A chronic condition characterized by minimal or absent production of insulin by the pancreas. [NCIT: C2986]	http://purl.obolibrary.org/obo/MONDO_0005147	PGS004035
MONDO_0005147	type 1 diabetes mellitus	A chronic condition characterized by minimal or absent production of insulin by the pancreas. [NCIT: C2986]	http://purl.obolibrary.org/obo/MONDO_0005147	PGS004063
MONDO_0005147	type 1 diabetes mellitus	A chronic condition characterized by minimal or absent production of insulin by the pancreas. [NCIT: C2986]	http://purl.obolibrary.org/obo/MONDO_0005147	PGS004078
MONDO_0005147	type 1 diabetes mellitus	A chronic condition characterized by minimal or absent production of insulin by the pancreas. [NCIT: C2986]	http://purl.obolibrary.org/obo/MONDO_0005147	PGS004093
MONDO_0005147	type 1 diabetes mellitus	A chronic condition characterized by minimal or absent production of insulin by the pancreas. [NCIT: C2986]	http://purl.obolibrary.org/obo/MONDO_0005147	PGS004102
MONDO_0005147	type 1 diabetes mellitus	A chronic condition characterized by minimal or absent production of insulin by the pancreas. [NCIT: C2986]	http://purl.obolibrary.org/obo/MONDO_0005147	PGS004117
MONDO_0005147	type 1 diabetes mellitus	A chronic condition characterized by minimal or absent production of insulin by the pancreas. [NCIT: C2986]	http://purl.obolibrary.org/obo/MONDO_0005147	PGS004132
MONDO_0005147	type 1 diabetes mellitus	A chronic condition characterized by minimal or absent production of insulin by the pancreas. [NCIT: C2986]	http://purl.obolibrary.org/obo/MONDO_0005147	PGS004147
MONDO_0005147	type 1 diabetes mellitus	A chronic condition characterized by minimal or absent production of insulin by the pancreas. [NCIT: C2986]	http://purl.obolibrary.org/obo/MONDO_0005147	PGS004162
MONDO_0005147	type 1 diabetes mellitus	A chronic condition characterized by minimal or absent production of insulin by the pancreas. [NCIT: C2986]	http://purl.obolibrary.org/obo/MONDO_0005147	PGS004171
MONDO_0005147	type 1 diabetes mellitus	A chronic condition characterized by minimal or absent production of insulin by the pancreas. [NCIT: C2986]	http://purl.obolibrary.org/obo/MONDO_0005147	PGS004172
MONDO_0005147	type 1 diabetes mellitus	A chronic condition characterized by minimal or absent production of insulin by the pancreas. [NCIT: C2986]	http://purl.obolibrary.org/obo/MONDO_0005147	PGS004173
MONDO_0005147	type 1 diabetes mellitus	A chronic condition characterized by minimal or absent production of insulin by the pancreas. [NCIT: C2986]	http://purl.obolibrary.org/obo/MONDO_0005147	PGS004174
MONDO_0005147	type 1 diabetes mellitus	A chronic condition characterized by minimal or absent production of insulin by the pancreas. [NCIT: C2986]	http://purl.obolibrary.org/obo/MONDO_0005147	PGS004175
MONDO_0005147	type 1 diabetes mellitus	A chronic condition characterized by minimal or absent production of insulin by the pancreas. [NCIT: C2986]	http://purl.obolibrary.org/obo/MONDO_0005147	PGS004874
MONDO_0005148	type 2 diabetes mellitus	A type of diabetes mellitus that is characterized by insulin resistance or desensitization and increased blood glucose levels. This is a chronic disease that can develop gradually over the life of a patient and can be linked to both environmental factors and heredity. [NCIT: P378]	http://purl.obolibrary.org/obo/MONDO_0005148	PGS000014
MONDO_0005148	type 2 diabetes mellitus	A type of diabetes mellitus that is characterized by insulin resistance or desensitization and increased blood glucose levels. This is a chronic disease that can develop gradually over the life of a patient and can be linked to both environmental factors and heredity. [NCIT: P378]	http://purl.obolibrary.org/obo/MONDO_0005148	PGS000020
MONDO_0005148	type 2 diabetes mellitus	A type of diabetes mellitus that is characterized by insulin resistance or desensitization and increased blood glucose levels. This is a chronic disease that can develop gradually over the life of a patient and can be linked to both environmental factors and heredity. [NCIT: P378]	http://purl.obolibrary.org/obo/MONDO_0005148	PGS000031
MONDO_0005148	type 2 diabetes mellitus	A type of diabetes mellitus that is characterized by insulin resistance or desensitization and increased blood glucose levels. This is a chronic disease that can develop gradually over the life of a patient and can be linked to both environmental factors and heredity. [NCIT: P378]	http://purl.obolibrary.org/obo/MONDO_0005148	PGS000032
MONDO_0005148	type 2 diabetes mellitus	A type of diabetes mellitus that is characterized by insulin resistance or desensitization and increased blood glucose levels. This is a chronic disease that can develop gradually over the life of a patient and can be linked to both environmental factors and heredity. [NCIT: P378]	http://purl.obolibrary.org/obo/MONDO_0005148	PGS000033
MONDO_0005148	type 2 diabetes mellitus	A type of diabetes mellitus that is characterized by insulin resistance or desensitization and increased blood glucose levels. This is a chronic disease that can develop gradually over the life of a patient and can be linked to both environmental factors and heredity. [NCIT: P378]	http://purl.obolibrary.org/obo/MONDO_0005148	PGS000036
MONDO_0005148	type 2 diabetes mellitus	A type of diabetes mellitus that is characterized by insulin resistance or desensitization and increased blood glucose levels. This is a chronic disease that can develop gradually over the life of a patient and can be linked to both environmental factors and heredity. [NCIT: P378]	http://purl.obolibrary.org/obo/MONDO_0005148	PGS000125
MONDO_0005148	type 2 diabetes mellitus	A type of diabetes mellitus that is characterized by insulin resistance or desensitization and increased blood glucose levels. This is a chronic disease that can develop gradually over the life of a patient and can be linked to both environmental factors and heredity. [NCIT: P378]	http://purl.obolibrary.org/obo/MONDO_0005148	PGS000330
MONDO_0005148	type 2 diabetes mellitus	A type of diabetes mellitus that is characterized by insulin resistance or desensitization and increased blood glucose levels. This is a chronic disease that can develop gradually over the life of a patient and can be linked to both environmental factors and heredity. [NCIT: P378]	http://purl.obolibrary.org/obo/MONDO_0005148	PGS000712
MONDO_0005148	type 2 diabetes mellitus	A type of diabetes mellitus that is characterized by insulin resistance or desensitization and increased blood glucose levels. This is a chronic disease that can develop gradually over the life of a patient and can be linked to both environmental factors and heredity. [NCIT: P378]	http://purl.obolibrary.org/obo/MONDO_0005148	PGS000713
MONDO_0005148	type 2 diabetes mellitus	A type of diabetes mellitus that is characterized by insulin resistance or desensitization and increased blood glucose levels. This is a chronic disease that can develop gradually over the life of a patient and can be linked to both environmental factors and heredity. [NCIT: P378]	http://purl.obolibrary.org/obo/MONDO_0005148	PGS000729
MONDO_0005148	type 2 diabetes mellitus	A type of diabetes mellitus that is characterized by insulin resistance or desensitization and increased blood glucose levels. This is a chronic disease that can develop gradually over the life of a patient and can be linked to both environmental factors and heredity. [NCIT: P378]	http://purl.obolibrary.org/obo/MONDO_0005148	PGS000804
MONDO_0005148	type 2 diabetes mellitus	A type of diabetes mellitus that is characterized by insulin resistance or desensitization and increased blood glucose levels. This is a chronic disease that can develop gradually over the life of a patient and can be linked to both environmental factors and heredity. [NCIT: P378]	http://purl.obolibrary.org/obo/MONDO_0005148	PGS000805
MONDO_0005148	type 2 diabetes mellitus	A type of diabetes mellitus that is characterized by insulin resistance or desensitization and increased blood glucose levels. This is a chronic disease that can develop gradually over the life of a patient and can be linked to both environmental factors and heredity. [NCIT: P378]	http://purl.obolibrary.org/obo/MONDO_0005148	PGS000806
MONDO_0005148	type 2 diabetes mellitus	A type of diabetes mellitus that is characterized by insulin resistance or desensitization and increased blood glucose levels. This is a chronic disease that can develop gradually over the life of a patient and can be linked to both environmental factors and heredity. [NCIT: P378]	http://purl.obolibrary.org/obo/MONDO_0005148	PGS000807
MONDO_0005148	type 2 diabetes mellitus	A type of diabetes mellitus that is characterized by insulin resistance or desensitization and increased blood glucose levels. This is a chronic disease that can develop gradually over the life of a patient and can be linked to both environmental factors and heredity. [NCIT: P378]	http://purl.obolibrary.org/obo/MONDO_0005148	PGS000808
MONDO_0005148	type 2 diabetes mellitus	A type of diabetes mellitus that is characterized by insulin resistance or desensitization and increased blood glucose levels. This is a chronic disease that can develop gradually over the life of a patient and can be linked to both environmental factors and heredity. [NCIT: P378]	http://purl.obolibrary.org/obo/MONDO_0005148	PGS000832
MONDO_0005148	type 2 diabetes mellitus	A type of diabetes mellitus that is characterized by insulin resistance or desensitization and increased blood glucose levels. This is a chronic disease that can develop gradually over the life of a patient and can be linked to both environmental factors and heredity. [NCIT: P378]	http://purl.obolibrary.org/obo/MONDO_0005148	PGS000848
MONDO_0005148	type 2 diabetes mellitus	A type of diabetes mellitus that is characterized by insulin resistance or desensitization and increased blood glucose levels. This is a chronic disease that can develop gradually over the life of a patient and can be linked to both environmental factors and heredity. [NCIT: P378]	http://purl.obolibrary.org/obo/MONDO_0005148	PGS000849
MONDO_0005148	type 2 diabetes mellitus	A type of diabetes mellitus that is characterized by insulin resistance or desensitization and increased blood glucose levels. This is a chronic disease that can develop gradually over the life of a patient and can be linked to both environmental factors and heredity. [NCIT: P378]	http://purl.obolibrary.org/obo/MONDO_0005148	PGS000850
MONDO_0005148	type 2 diabetes mellitus	A type of diabetes mellitus that is characterized by insulin resistance or desensitization and increased blood glucose levels. This is a chronic disease that can develop gradually over the life of a patient and can be linked to both environmental factors and heredity. [NCIT: P378]	http://purl.obolibrary.org/obo/MONDO_0005148	PGS000851
MONDO_0005148	type 2 diabetes mellitus	A type of diabetes mellitus that is characterized by insulin resistance or desensitization and increased blood glucose levels. This is a chronic disease that can develop gradually over the life of a patient and can be linked to both environmental factors and heredity. [NCIT: P378]	http://purl.obolibrary.org/obo/MONDO_0005148	PGS000852
MONDO_0005148	type 2 diabetes mellitus	A type of diabetes mellitus that is characterized by insulin resistance or desensitization and increased blood glucose levels. This is a chronic disease that can develop gradually over the life of a patient and can be linked to both environmental factors and heredity. [NCIT: P378]	http://purl.obolibrary.org/obo/MONDO_0005148	PGS000853
MONDO_0005148	type 2 diabetes mellitus	A type of diabetes mellitus that is characterized by insulin resistance or desensitization and increased blood glucose levels. This is a chronic disease that can develop gradually over the life of a patient and can be linked to both environmental factors and heredity. [NCIT: P378]	http://purl.obolibrary.org/obo/MONDO_0005148	PGS000854
MONDO_0005148	type 2 diabetes mellitus	A type of diabetes mellitus that is characterized by insulin resistance or desensitization and increased blood glucose levels. This is a chronic disease that can develop gradually over the life of a patient and can be linked to both environmental factors and heredity. [NCIT: P378]	http://purl.obolibrary.org/obo/MONDO_0005148	PGS000855
MONDO_0005148	type 2 diabetes mellitus	A type of diabetes mellitus that is characterized by insulin resistance or desensitization and increased blood glucose levels. This is a chronic disease that can develop gradually over the life of a patient and can be linked to both environmental factors and heredity. [NCIT: P378]	http://purl.obolibrary.org/obo/MONDO_0005148	PGS000856
MONDO_0005148	type 2 diabetes mellitus	A type of diabetes mellitus that is characterized by insulin resistance or desensitization and increased blood glucose levels. This is a chronic disease that can develop gradually over the life of a patient and can be linked to both environmental factors and heredity. [NCIT: P378]	http://purl.obolibrary.org/obo/MONDO_0005148	PGS000857
MONDO_0005148	type 2 diabetes mellitus	A type of diabetes mellitus that is characterized by insulin resistance or desensitization and increased blood glucose levels. This is a chronic disease that can develop gradually over the life of a patient and can be linked to both environmental factors and heredity. [NCIT: P378]	http://purl.obolibrary.org/obo/MONDO_0005148	PGS000858
MONDO_0005148	type 2 diabetes mellitus	A type of diabetes mellitus that is characterized by insulin resistance or desensitization and increased blood glucose levels. This is a chronic disease that can develop gradually over the life of a patient and can be linked to both environmental factors and heredity. [NCIT: P378]	http://purl.obolibrary.org/obo/MONDO_0005148	PGS000864
MONDO_0005148	type 2 diabetes mellitus	A type of diabetes mellitus that is characterized by insulin resistance or desensitization and increased blood glucose levels. This is a chronic disease that can develop gradually over the life of a patient and can be linked to both environmental factors and heredity. [NCIT: P378]	http://purl.obolibrary.org/obo/MONDO_0005148	PGS000868
MONDO_0005148	type 2 diabetes mellitus	A type of diabetes mellitus that is characterized by insulin resistance or desensitization and increased blood glucose levels. This is a chronic disease that can develop gradually over the life of a patient and can be linked to both environmental factors and heredity. [NCIT: P378]	http://purl.obolibrary.org/obo/MONDO_0005148	PGS001294
MONDO_0005148	type 2 diabetes mellitus	A type of diabetes mellitus that is characterized by insulin resistance or desensitization and increased blood glucose levels. This is a chronic disease that can develop gradually over the life of a patient and can be linked to both environmental factors and heredity. [NCIT: P378]	http://purl.obolibrary.org/obo/MONDO_0005148	PGS001295
MONDO_0005148	type 2 diabetes mellitus	A type of diabetes mellitus that is characterized by insulin resistance or desensitization and increased blood glucose levels. This is a chronic disease that can develop gradually over the life of a patient and can be linked to both environmental factors and heredity. [NCIT: P378]	http://purl.obolibrary.org/obo/MONDO_0005148	PGS001357
MONDO_0005148	type 2 diabetes mellitus	A type of diabetes mellitus that is characterized by insulin resistance or desensitization and increased blood glucose levels. This is a chronic disease that can develop gradually over the life of a patient and can be linked to both environmental factors and heredity. [NCIT: P378]	http://purl.obolibrary.org/obo/MONDO_0005148	PGS001781
MONDO_0005148	type 2 diabetes mellitus	A type of diabetes mellitus that is characterized by insulin resistance or desensitization and increased blood glucose levels. This is a chronic disease that can develop gradually over the life of a patient and can be linked to both environmental factors and heredity. [NCIT: P378]	http://purl.obolibrary.org/obo/MONDO_0005148	PGS001818
MONDO_0005148	type 2 diabetes mellitus	A type of diabetes mellitus that is characterized by insulin resistance or desensitization and increased blood glucose levels. This is a chronic disease that can develop gradually over the life of a patient and can be linked to both environmental factors and heredity. [NCIT: P378]	http://purl.obolibrary.org/obo/MONDO_0005148	PGS002026
MONDO_0005148	type 2 diabetes mellitus	A type of diabetes mellitus that is characterized by insulin resistance or desensitization and increased blood glucose levels. This is a chronic disease that can develop gradually over the life of a patient and can be linked to both environmental factors and heredity. [NCIT: P378]	http://purl.obolibrary.org/obo/MONDO_0005148	PGS002243
MONDO_0005148	type 2 diabetes mellitus	A type of diabetes mellitus that is characterized by insulin resistance or desensitization and increased blood glucose levels. This is a chronic disease that can develop gradually over the life of a patient and can be linked to both environmental factors and heredity. [NCIT: P378]	http://purl.obolibrary.org/obo/MONDO_0005148	PGS002277
MONDO_0005148	type 2 diabetes mellitus	A type of diabetes mellitus that is characterized by insulin resistance or desensitization and increased blood glucose levels. This is a chronic disease that can develop gradually over the life of a patient and can be linked to both environmental factors and heredity. [NCIT: P378]	http://purl.obolibrary.org/obo/MONDO_0005148	PGS002308
MONDO_0005148	type 2 diabetes mellitus	A type of diabetes mellitus that is characterized by insulin resistance or desensitization and increased blood glucose levels. This is a chronic disease that can develop gradually over the life of a patient and can be linked to both environmental factors and heredity. [NCIT: P378]	http://purl.obolibrary.org/obo/MONDO_0005148	PGS002354
MONDO_0005148	type 2 diabetes mellitus	A type of diabetes mellitus that is characterized by insulin resistance or desensitization and increased blood glucose levels. This is a chronic disease that can develop gradually over the life of a patient and can be linked to both environmental factors and heredity. [NCIT: P378]	http://purl.obolibrary.org/obo/MONDO_0005148	PGS002379
MONDO_0005148	type 2 diabetes mellitus	A type of diabetes mellitus that is characterized by insulin resistance or desensitization and increased blood glucose levels. This is a chronic disease that can develop gradually over the life of a patient and can be linked to both environmental factors and heredity. [NCIT: P378]	http://purl.obolibrary.org/obo/MONDO_0005148	PGS002426
MONDO_0005148	type 2 diabetes mellitus	A type of diabetes mellitus that is characterized by insulin resistance or desensitization and increased blood glucose levels. This is a chronic disease that can develop gradually over the life of a patient and can be linked to both environmental factors and heredity. [NCIT: P378]	http://purl.obolibrary.org/obo/MONDO_0005148	PGS002475
MONDO_0005148	type 2 diabetes mellitus	A type of diabetes mellitus that is characterized by insulin resistance or desensitization and increased blood glucose levels. This is a chronic disease that can develop gradually over the life of a patient and can be linked to both environmental factors and heredity. [NCIT: P378]	http://purl.obolibrary.org/obo/MONDO_0005148	PGS002524
MONDO_0005148	type 2 diabetes mellitus	A type of diabetes mellitus that is characterized by insulin resistance or desensitization and increased blood glucose levels. This is a chronic disease that can develop gradually over the life of a patient and can be linked to both environmental factors and heredity. [NCIT: P378]	http://purl.obolibrary.org/obo/MONDO_0005148	PGS002573
MONDO_0005148	type 2 diabetes mellitus	A type of diabetes mellitus that is characterized by insulin resistance or desensitization and increased blood glucose levels. This is a chronic disease that can develop gradually over the life of a patient and can be linked to both environmental factors and heredity. [NCIT: P378]	http://purl.obolibrary.org/obo/MONDO_0005148	PGS002622
MONDO_0005148	type 2 diabetes mellitus	A type of diabetes mellitus that is characterized by insulin resistance or desensitization and increased blood glucose levels. This is a chronic disease that can develop gradually over the life of a patient and can be linked to both environmental factors and heredity. [NCIT: P378]	http://purl.obolibrary.org/obo/MONDO_0005148	PGS002671
MONDO_0005148	type 2 diabetes mellitus	A type of diabetes mellitus that is characterized by insulin resistance or desensitization and increased blood glucose levels. This is a chronic disease that can develop gradually over the life of a patient and can be linked to both environmental factors and heredity. [NCIT: P378]	http://purl.obolibrary.org/obo/MONDO_0005148	PGS002720
MONDO_0005148	type 2 diabetes mellitus	A type of diabetes mellitus that is characterized by insulin resistance or desensitization and increased blood glucose levels. This is a chronic disease that can develop gradually over the life of a patient and can be linked to both environmental factors and heredity. [NCIT: P378]	http://purl.obolibrary.org/obo/MONDO_0005148	PGS002733
MONDO_0005148	type 2 diabetes mellitus	A type of diabetes mellitus that is characterized by insulin resistance or desensitization and increased blood glucose levels. This is a chronic disease that can develop gradually over the life of a patient and can be linked to both environmental factors and heredity. [NCIT: P378]	http://purl.obolibrary.org/obo/MONDO_0005148	PGS002771
MONDO_0005148	type 2 diabetes mellitus	A type of diabetes mellitus that is characterized by insulin resistance or desensitization and increased blood glucose levels. This is a chronic disease that can develop gradually over the life of a patient and can be linked to both environmental factors and heredity. [NCIT: P378]	http://purl.obolibrary.org/obo/MONDO_0005148	PGS002779
MONDO_0005148	type 2 diabetes mellitus	A type of diabetes mellitus that is characterized by insulin resistance or desensitization and increased blood glucose levels. This is a chronic disease that can develop gradually over the life of a patient and can be linked to both environmental factors and heredity. [NCIT: P378]	http://purl.obolibrary.org/obo/MONDO_0005148	PGS002780
MONDO_0005148	type 2 diabetes mellitus	A type of diabetes mellitus that is characterized by insulin resistance or desensitization and increased blood glucose levels. This is a chronic disease that can develop gradually over the life of a patient and can be linked to both environmental factors and heredity. [NCIT: P378]	http://purl.obolibrary.org/obo/MONDO_0005148	PGS003089
MONDO_0005148	type 2 diabetes mellitus	A type of diabetes mellitus that is characterized by insulin resistance or desensitization and increased blood glucose levels. This is a chronic disease that can develop gradually over the life of a patient and can be linked to both environmental factors and heredity. [NCIT: P378]	http://purl.obolibrary.org/obo/MONDO_0005148	PGS003090
MONDO_0005148	type 2 diabetes mellitus	A type of diabetes mellitus that is characterized by insulin resistance or desensitization and increased blood glucose levels. This is a chronic disease that can develop gradually over the life of a patient and can be linked to both environmental factors and heredity. [NCIT: P378]	http://purl.obolibrary.org/obo/MONDO_0005148	PGS003091
MONDO_0005148	type 2 diabetes mellitus	A type of diabetes mellitus that is characterized by insulin resistance or desensitization and increased blood glucose levels. This is a chronic disease that can develop gradually over the life of a patient and can be linked to both environmental factors and heredity. [NCIT: P378]	http://purl.obolibrary.org/obo/MONDO_0005148	PGS003092
MONDO_0005148	type 2 diabetes mellitus	A type of diabetes mellitus that is characterized by insulin resistance or desensitization and increased blood glucose levels. This is a chronic disease that can develop gradually over the life of a patient and can be linked to both environmental factors and heredity. [NCIT: P378]	http://purl.obolibrary.org/obo/MONDO_0005148	PGS003093
MONDO_0005148	type 2 diabetes mellitus	A type of diabetes mellitus that is characterized by insulin resistance or desensitization and increased blood glucose levels. This is a chronic disease that can develop gradually over the life of a patient and can be linked to both environmental factors and heredity. [NCIT: P378]	http://purl.obolibrary.org/obo/MONDO_0005148	PGS003094
MONDO_0005148	type 2 diabetes mellitus	A type of diabetes mellitus that is characterized by insulin resistance or desensitization and increased blood glucose levels. This is a chronic disease that can develop gradually over the life of a patient and can be linked to both environmental factors and heredity. [NCIT: P378]	http://purl.obolibrary.org/obo/MONDO_0005148	PGS003095
MONDO_0005148	type 2 diabetes mellitus	A type of diabetes mellitus that is characterized by insulin resistance or desensitization and increased blood glucose levels. This is a chronic disease that can develop gradually over the life of a patient and can be linked to both environmental factors and heredity. [NCIT: P378]	http://purl.obolibrary.org/obo/MONDO_0005148	PGS003096
MONDO_0005148	type 2 diabetes mellitus	A type of diabetes mellitus that is characterized by insulin resistance or desensitization and increased blood glucose levels. This is a chronic disease that can develop gradually over the life of a patient and can be linked to both environmental factors and heredity. [NCIT: P378]	http://purl.obolibrary.org/obo/MONDO_0005148	PGS003097
MONDO_0005148	type 2 diabetes mellitus	A type of diabetes mellitus that is characterized by insulin resistance or desensitization and increased blood glucose levels. This is a chronic disease that can develop gradually over the life of a patient and can be linked to both environmental factors and heredity. [NCIT: P378]	http://purl.obolibrary.org/obo/MONDO_0005148	PGS003098
MONDO_0005148	type 2 diabetes mellitus	A type of diabetes mellitus that is characterized by insulin resistance or desensitization and increased blood glucose levels. This is a chronic disease that can develop gradually over the life of a patient and can be linked to both environmental factors and heredity. [NCIT: P378]	http://purl.obolibrary.org/obo/MONDO_0005148	PGS003099
MONDO_0005148	type 2 diabetes mellitus	A type of diabetes mellitus that is characterized by insulin resistance or desensitization and increased blood glucose levels. This is a chronic disease that can develop gradually over the life of a patient and can be linked to both environmental factors and heredity. [NCIT: P378]	http://purl.obolibrary.org/obo/MONDO_0005148	PGS003100
MONDO_0005148	type 2 diabetes mellitus	A type of diabetes mellitus that is characterized by insulin resistance or desensitization and increased blood glucose levels. This is a chronic disease that can develop gradually over the life of a patient and can be linked to both environmental factors and heredity. [NCIT: P378]	http://purl.obolibrary.org/obo/MONDO_0005148	PGS003101
MONDO_0005148	type 2 diabetes mellitus	A type of diabetes mellitus that is characterized by insulin resistance or desensitization and increased blood glucose levels. This is a chronic disease that can develop gradually over the life of a patient and can be linked to both environmental factors and heredity. [NCIT: P378]	http://purl.obolibrary.org/obo/MONDO_0005148	PGS003102
MONDO_0005148	type 2 diabetes mellitus	A type of diabetes mellitus that is characterized by insulin resistance or desensitization and increased blood glucose levels. This is a chronic disease that can develop gradually over the life of a patient and can be linked to both environmental factors and heredity. [NCIT: P378]	http://purl.obolibrary.org/obo/MONDO_0005148	PGS003103
MONDO_0005148	type 2 diabetes mellitus	A type of diabetes mellitus that is characterized by insulin resistance or desensitization and increased blood glucose levels. This is a chronic disease that can develop gradually over the life of a patient and can be linked to both environmental factors and heredity. [NCIT: P378]	http://purl.obolibrary.org/obo/MONDO_0005148	PGS003104
MONDO_0005148	type 2 diabetes mellitus	A type of diabetes mellitus that is characterized by insulin resistance or desensitization and increased blood glucose levels. This is a chronic disease that can develop gradually over the life of a patient and can be linked to both environmental factors and heredity. [NCIT: P378]	http://purl.obolibrary.org/obo/MONDO_0005148	PGS003105
MONDO_0005148	type 2 diabetes mellitus	A type of diabetes mellitus that is characterized by insulin resistance or desensitization and increased blood glucose levels. This is a chronic disease that can develop gradually over the life of a patient and can be linked to both environmental factors and heredity. [NCIT: P378]	http://purl.obolibrary.org/obo/MONDO_0005148	PGS003106
MONDO_0005148	type 2 diabetes mellitus	A type of diabetes mellitus that is characterized by insulin resistance or desensitization and increased blood glucose levels. This is a chronic disease that can develop gradually over the life of a patient and can be linked to both environmental factors and heredity. [NCIT: P378]	http://purl.obolibrary.org/obo/MONDO_0005148	PGS003107
MONDO_0005148	type 2 diabetes mellitus	A type of diabetes mellitus that is characterized by insulin resistance or desensitization and increased blood glucose levels. This is a chronic disease that can develop gradually over the life of a patient and can be linked to both environmental factors and heredity. [NCIT: P378]	http://purl.obolibrary.org/obo/MONDO_0005148	PGS003108
MONDO_0005148	type 2 diabetes mellitus	A type of diabetes mellitus that is characterized by insulin resistance or desensitization and increased blood glucose levels. This is a chronic disease that can develop gradually over the life of a patient and can be linked to both environmental factors and heredity. [NCIT: P378]	http://purl.obolibrary.org/obo/MONDO_0005148	PGS003109
MONDO_0005148	type 2 diabetes mellitus	A type of diabetes mellitus that is characterized by insulin resistance or desensitization and increased blood glucose levels. This is a chronic disease that can develop gradually over the life of a patient and can be linked to both environmental factors and heredity. [NCIT: P378]	http://purl.obolibrary.org/obo/MONDO_0005148	PGS003110
MONDO_0005148	type 2 diabetes mellitus	A type of diabetes mellitus that is characterized by insulin resistance or desensitization and increased blood glucose levels. This is a chronic disease that can develop gradually over the life of a patient and can be linked to both environmental factors and heredity. [NCIT: P378]	http://purl.obolibrary.org/obo/MONDO_0005148	PGS003111
MONDO_0005148	type 2 diabetes mellitus	A type of diabetes mellitus that is characterized by insulin resistance or desensitization and increased blood glucose levels. This is a chronic disease that can develop gradually over the life of a patient and can be linked to both environmental factors and heredity. [NCIT: P378]	http://purl.obolibrary.org/obo/MONDO_0005148	PGS003112
MONDO_0005148	type 2 diabetes mellitus	A type of diabetes mellitus that is characterized by insulin resistance or desensitization and increased blood glucose levels. This is a chronic disease that can develop gradually over the life of a patient and can be linked to both environmental factors and heredity. [NCIT: P378]	http://purl.obolibrary.org/obo/MONDO_0005148	PGS003113
MONDO_0005148	type 2 diabetes mellitus	A type of diabetes mellitus that is characterized by insulin resistance or desensitization and increased blood glucose levels. This is a chronic disease that can develop gradually over the life of a patient and can be linked to both environmental factors and heredity. [NCIT: P378]	http://purl.obolibrary.org/obo/MONDO_0005148	PGS003114
MONDO_0005148	type 2 diabetes mellitus	A type of diabetes mellitus that is characterized by insulin resistance or desensitization and increased blood glucose levels. This is a chronic disease that can develop gradually over the life of a patient and can be linked to both environmental factors and heredity. [NCIT: P378]	http://purl.obolibrary.org/obo/MONDO_0005148	PGS003115
MONDO_0005148	type 2 diabetes mellitus	A type of diabetes mellitus that is characterized by insulin resistance or desensitization and increased blood glucose levels. This is a chronic disease that can develop gradually over the life of a patient and can be linked to both environmental factors and heredity. [NCIT: P378]	http://purl.obolibrary.org/obo/MONDO_0005148	PGS003116
MONDO_0005148	type 2 diabetes mellitus	A type of diabetes mellitus that is characterized by insulin resistance or desensitization and increased blood glucose levels. This is a chronic disease that can develop gradually over the life of a patient and can be linked to both environmental factors and heredity. [NCIT: P378]	http://purl.obolibrary.org/obo/MONDO_0005148	PGS003117
MONDO_0005148	type 2 diabetes mellitus	A type of diabetes mellitus that is characterized by insulin resistance or desensitization and increased blood glucose levels. This is a chronic disease that can develop gradually over the life of a patient and can be linked to both environmental factors and heredity. [NCIT: P378]	http://purl.obolibrary.org/obo/MONDO_0005148	PGS003118
MONDO_0005148	type 2 diabetes mellitus	A type of diabetes mellitus that is characterized by insulin resistance or desensitization and increased blood glucose levels. This is a chronic disease that can develop gradually over the life of a patient and can be linked to both environmental factors and heredity. [NCIT: P378]	http://purl.obolibrary.org/obo/MONDO_0005148	PGS003119
MONDO_0005148	type 2 diabetes mellitus	A type of diabetes mellitus that is characterized by insulin resistance or desensitization and increased blood glucose levels. This is a chronic disease that can develop gradually over the life of a patient and can be linked to both environmental factors and heredity. [NCIT: P378]	http://purl.obolibrary.org/obo/MONDO_0005148	PGS003120
MONDO_0005148	type 2 diabetes mellitus	A type of diabetes mellitus that is characterized by insulin resistance or desensitization and increased blood glucose levels. This is a chronic disease that can develop gradually over the life of a patient and can be linked to both environmental factors and heredity. [NCIT: P378]	http://purl.obolibrary.org/obo/MONDO_0005148	PGS003121
MONDO_0005148	type 2 diabetes mellitus	A type of diabetes mellitus that is characterized by insulin resistance or desensitization and increased blood glucose levels. This is a chronic disease that can develop gradually over the life of a patient and can be linked to both environmental factors and heredity. [NCIT: P378]	http://purl.obolibrary.org/obo/MONDO_0005148	PGS003122
MONDO_0005148	type 2 diabetes mellitus	A type of diabetes mellitus that is characterized by insulin resistance or desensitization and increased blood glucose levels. This is a chronic disease that can develop gradually over the life of a patient and can be linked to both environmental factors and heredity. [NCIT: P378]	http://purl.obolibrary.org/obo/MONDO_0005148	PGS003123
MONDO_0005148	type 2 diabetes mellitus	A type of diabetes mellitus that is characterized by insulin resistance or desensitization and increased blood glucose levels. This is a chronic disease that can develop gradually over the life of a patient and can be linked to both environmental factors and heredity. [NCIT: P378]	http://purl.obolibrary.org/obo/MONDO_0005148	PGS003353
MONDO_0005148	type 2 diabetes mellitus	A type of diabetes mellitus that is characterized by insulin resistance or desensitization and increased blood glucose levels. This is a chronic disease that can develop gradually over the life of a patient and can be linked to both environmental factors and heredity. [NCIT: P378]	http://purl.obolibrary.org/obo/MONDO_0005148	PGS003402
MONDO_0005148	type 2 diabetes mellitus	A type of diabetes mellitus that is characterized by insulin resistance or desensitization and increased blood glucose levels. This is a chronic disease that can develop gradually over the life of a patient and can be linked to both environmental factors and heredity. [NCIT: P378]	http://purl.obolibrary.org/obo/MONDO_0005148	PGS003443
MONDO_0005148	type 2 diabetes mellitus	A type of diabetes mellitus that is characterized by insulin resistance or desensitization and increased blood glucose levels. This is a chronic disease that can develop gradually over the life of a patient and can be linked to both environmental factors and heredity. [NCIT: P378]	http://purl.obolibrary.org/obo/MONDO_0005148	PGS003444
MONDO_0005148	type 2 diabetes mellitus	A type of diabetes mellitus that is characterized by insulin resistance or desensitization and increased blood glucose levels. This is a chronic disease that can develop gradually over the life of a patient and can be linked to both environmental factors and heredity. [NCIT: P378]	http://purl.obolibrary.org/obo/MONDO_0005148	PGS003445
MONDO_0005148	type 2 diabetes mellitus	A type of diabetes mellitus that is characterized by insulin resistance or desensitization and increased blood glucose levels. This is a chronic disease that can develop gradually over the life of a patient and can be linked to both environmental factors and heredity. [NCIT: P378]	http://purl.obolibrary.org/obo/MONDO_0005148	PGS003728
MONDO_0005148	type 2 diabetes mellitus	A type of diabetes mellitus that is characterized by insulin resistance or desensitization and increased blood glucose levels. This is a chronic disease that can develop gradually over the life of a patient and can be linked to both environmental factors and heredity. [NCIT: P378]	http://purl.obolibrary.org/obo/MONDO_0005148	PGS003729
MONDO_0005148	type 2 diabetes mellitus	A type of diabetes mellitus that is characterized by insulin resistance or desensitization and increased blood glucose levels. This is a chronic disease that can develop gradually over the life of a patient and can be linked to both environmental factors and heredity. [NCIT: P378]	http://purl.obolibrary.org/obo/MONDO_0005148	PGS003730
MONDO_0005148	type 2 diabetes mellitus	A type of diabetes mellitus that is characterized by insulin resistance or desensitization and increased blood glucose levels. This is a chronic disease that can develop gradually over the life of a patient and can be linked to both environmental factors and heredity. [NCIT: P378]	http://purl.obolibrary.org/obo/MONDO_0005148	PGS003731
MONDO_0005148	type 2 diabetes mellitus	A type of diabetes mellitus that is characterized by insulin resistance or desensitization and increased blood glucose levels. This is a chronic disease that can develop gradually over the life of a patient and can be linked to both environmental factors and heredity. [NCIT: P378]	http://purl.obolibrary.org/obo/MONDO_0005148	PGS003732
MONDO_0005148	type 2 diabetes mellitus	A type of diabetes mellitus that is characterized by insulin resistance or desensitization and increased blood glucose levels. This is a chronic disease that can develop gradually over the life of a patient and can be linked to both environmental factors and heredity. [NCIT: P378]	http://purl.obolibrary.org/obo/MONDO_0005148	PGS003733
MONDO_0005148	type 2 diabetes mellitus	A type of diabetes mellitus that is characterized by insulin resistance or desensitization and increased blood glucose levels. This is a chronic disease that can develop gradually over the life of a patient and can be linked to both environmental factors and heredity. [NCIT: P378]	http://purl.obolibrary.org/obo/MONDO_0005148	PGS003734
MONDO_0005148	type 2 diabetes mellitus	A type of diabetes mellitus that is characterized by insulin resistance or desensitization and increased blood glucose levels. This is a chronic disease that can develop gradually over the life of a patient and can be linked to both environmental factors and heredity. [NCIT: P378]	http://purl.obolibrary.org/obo/MONDO_0005148	PGS003735
MONDO_0005148	type 2 diabetes mellitus	A type of diabetes mellitus that is characterized by insulin resistance or desensitization and increased blood glucose levels. This is a chronic disease that can develop gradually over the life of a patient and can be linked to both environmental factors and heredity. [NCIT: P378]	http://purl.obolibrary.org/obo/MONDO_0005148	PGS003751
MONDO_0005148	type 2 diabetes mellitus	A type of diabetes mellitus that is characterized by insulin resistance or desensitization and increased blood glucose levels. This is a chronic disease that can develop gradually over the life of a patient and can be linked to both environmental factors and heredity. [NCIT: P378]	http://purl.obolibrary.org/obo/MONDO_0005148	PGS003752
MONDO_0005148	type 2 diabetes mellitus	A type of diabetes mellitus that is characterized by insulin resistance or desensitization and increased blood glucose levels. This is a chronic disease that can develop gradually over the life of a patient and can be linked to both environmental factors and heredity. [NCIT: P378]	http://purl.obolibrary.org/obo/MONDO_0005148	PGS003867
MONDO_0005148	type 2 diabetes mellitus	A type of diabetes mellitus that is characterized by insulin resistance or desensitization and increased blood glucose levels. This is a chronic disease that can develop gradually over the life of a patient and can be linked to both environmental factors and heredity. [NCIT: P378]	http://purl.obolibrary.org/obo/MONDO_0005148	PGS003982
MONDO_0005148	type 2 diabetes mellitus	A type of diabetes mellitus that is characterized by insulin resistance or desensitization and increased blood glucose levels. This is a chronic disease that can develop gradually over the life of a patient and can be linked to both environmental factors and heredity. [NCIT: P378]	http://purl.obolibrary.org/obo/MONDO_0005148	PGS003998
MONDO_0005148	type 2 diabetes mellitus	A type of diabetes mellitus that is characterized by insulin resistance or desensitization and increased blood glucose levels. This is a chronic disease that can develop gradually over the life of a patient and can be linked to both environmental factors and heredity. [NCIT: P378]	http://purl.obolibrary.org/obo/MONDO_0005148	PGS004014
MONDO_0005148	type 2 diabetes mellitus	A type of diabetes mellitus that is characterized by insulin resistance or desensitization and increased blood glucose levels. This is a chronic disease that can develop gradually over the life of a patient and can be linked to both environmental factors and heredity. [NCIT: P378]	http://purl.obolibrary.org/obo/MONDO_0005148	PGS004024
MONDO_0005148	type 2 diabetes mellitus	A type of diabetes mellitus that is characterized by insulin resistance or desensitization and increased blood glucose levels. This is a chronic disease that can develop gradually over the life of a patient and can be linked to both environmental factors and heredity. [NCIT: P378]	http://purl.obolibrary.org/obo/MONDO_0005148	PGS004039
MONDO_0005148	type 2 diabetes mellitus	A type of diabetes mellitus that is characterized by insulin resistance or desensitization and increased blood glucose levels. This is a chronic disease that can develop gradually over the life of a patient and can be linked to both environmental factors and heredity. [NCIT: P378]	http://purl.obolibrary.org/obo/MONDO_0005148	PGS004052
MONDO_0005148	type 2 diabetes mellitus	A type of diabetes mellitus that is characterized by insulin resistance or desensitization and increased blood glucose levels. This is a chronic disease that can develop gradually over the life of a patient and can be linked to both environmental factors and heredity. [NCIT: P378]	http://purl.obolibrary.org/obo/MONDO_0005148	PGS004068
MONDO_0005148	type 2 diabetes mellitus	A type of diabetes mellitus that is characterized by insulin resistance or desensitization and increased blood glucose levels. This is a chronic disease that can develop gradually over the life of a patient and can be linked to both environmental factors and heredity. [NCIT: P378]	http://purl.obolibrary.org/obo/MONDO_0005148	PGS004082
MONDO_0005148	type 2 diabetes mellitus	A type of diabetes mellitus that is characterized by insulin resistance or desensitization and increased blood glucose levels. This is a chronic disease that can develop gradually over the life of a patient and can be linked to both environmental factors and heredity. [NCIT: P378]	http://purl.obolibrary.org/obo/MONDO_0005148	PGS004106
MONDO_0005148	type 2 diabetes mellitus	A type of diabetes mellitus that is characterized by insulin resistance or desensitization and increased blood glucose levels. This is a chronic disease that can develop gradually over the life of a patient and can be linked to both environmental factors and heredity. [NCIT: P378]	http://purl.obolibrary.org/obo/MONDO_0005148	PGS004122
MONDO_0005148	type 2 diabetes mellitus	A type of diabetes mellitus that is characterized by insulin resistance or desensitization and increased blood glucose levels. This is a chronic disease that can develop gradually over the life of a patient and can be linked to both environmental factors and heredity. [NCIT: P378]	http://purl.obolibrary.org/obo/MONDO_0005148	PGS004136
MONDO_0005148	type 2 diabetes mellitus	A type of diabetes mellitus that is characterized by insulin resistance or desensitization and increased blood glucose levels. This is a chronic disease that can develop gradually over the life of a patient and can be linked to both environmental factors and heredity. [NCIT: P378]	http://purl.obolibrary.org/obo/MONDO_0005148	PGS004152
MONDO_0005148	type 2 diabetes mellitus	A type of diabetes mellitus that is characterized by insulin resistance or desensitization and increased blood glucose levels. This is a chronic disease that can develop gradually over the life of a patient and can be linked to both environmental factors and heredity. [NCIT: P378]	http://purl.obolibrary.org/obo/MONDO_0005148	PGS004181
MONDO_0005148	type 2 diabetes mellitus	A type of diabetes mellitus that is characterized by insulin resistance or desensitization and increased blood glucose levels. This is a chronic disease that can develop gradually over the life of a patient and can be linked to both environmental factors and heredity. [NCIT: P378]	http://purl.obolibrary.org/obo/MONDO_0005148	PGS004182
MONDO_0005148	type 2 diabetes mellitus	A type of diabetes mellitus that is characterized by insulin resistance or desensitization and increased blood glucose levels. This is a chronic disease that can develop gradually over the life of a patient and can be linked to both environmental factors and heredity. [NCIT: P378]	http://purl.obolibrary.org/obo/MONDO_0005148	PGS004183
MONDO_0005148	type 2 diabetes mellitus	A type of diabetes mellitus that is characterized by insulin resistance or desensitization and increased blood glucose levels. This is a chronic disease that can develop gradually over the life of a patient and can be linked to both environmental factors and heredity. [NCIT: P378]	http://purl.obolibrary.org/obo/MONDO_0005148	PGS004184
MONDO_0005148	type 2 diabetes mellitus	A type of diabetes mellitus that is characterized by insulin resistance or desensitization and increased blood glucose levels. This is a chronic disease that can develop gradually over the life of a patient and can be linked to both environmental factors and heredity. [NCIT: P378]	http://purl.obolibrary.org/obo/MONDO_0005148	PGS004185
MONDO_0005148	type 2 diabetes mellitus	A type of diabetes mellitus that is characterized by insulin resistance or desensitization and increased blood glucose levels. This is a chronic disease that can develop gradually over the life of a patient and can be linked to both environmental factors and heredity. [NCIT: P378]	http://purl.obolibrary.org/obo/MONDO_0005148	PGS004223
MONDO_0005148	type 2 diabetes mellitus	A type of diabetes mellitus that is characterized by insulin resistance or desensitization and increased blood glucose levels. This is a chronic disease that can develop gradually over the life of a patient and can be linked to both environmental factors and heredity. [NCIT: P378]	http://purl.obolibrary.org/obo/MONDO_0005148	PGS004225
MONDO_0005148	type 2 diabetes mellitus	A type of diabetes mellitus that is characterized by insulin resistance or desensitization and increased blood glucose levels. This is a chronic disease that can develop gradually over the life of a patient and can be linked to both environmental factors and heredity. [NCIT: P378]	http://purl.obolibrary.org/obo/MONDO_0005148	PGS004226
MONDO_0005148	type 2 diabetes mellitus	A type of diabetes mellitus that is characterized by insulin resistance or desensitization and increased blood glucose levels. This is a chronic disease that can develop gradually over the life of a patient and can be linked to both environmental factors and heredity. [NCIT: P378]	http://purl.obolibrary.org/obo/MONDO_0005148	PGS004310
MONDO_0005148	type 2 diabetes mellitus	A type of diabetes mellitus that is characterized by insulin resistance or desensitization and increased blood glucose levels. This is a chronic disease that can develop gradually over the life of a patient and can be linked to both environmental factors and heredity. [NCIT: P378]	http://purl.obolibrary.org/obo/MONDO_0005148	PGS004311
MONDO_0005148	type 2 diabetes mellitus	A type of diabetes mellitus that is characterized by insulin resistance or desensitization and increased blood glucose levels. This is a chronic disease that can develop gradually over the life of a patient and can be linked to both environmental factors and heredity. [NCIT: P378]	http://purl.obolibrary.org/obo/MONDO_0005148	PGS004312
MONDO_0005148	type 2 diabetes mellitus	A type of diabetes mellitus that is characterized by insulin resistance or desensitization and increased blood glucose levels. This is a chronic disease that can develop gradually over the life of a patient and can be linked to both environmental factors and heredity. [NCIT: P378]	http://purl.obolibrary.org/obo/MONDO_0005148	PGS004313
MONDO_0005148	type 2 diabetes mellitus	A type of diabetes mellitus that is characterized by insulin resistance or desensitization and increased blood glucose levels. This is a chronic disease that can develop gradually over the life of a patient and can be linked to both environmental factors and heredity. [NCIT: P378]	http://purl.obolibrary.org/obo/MONDO_0005148	PGS004314
MONDO_0005148	type 2 diabetes mellitus	A type of diabetes mellitus that is characterized by insulin resistance or desensitization and increased blood glucose levels. This is a chronic disease that can develop gradually over the life of a patient and can be linked to both environmental factors and heredity. [NCIT: P378]	http://purl.obolibrary.org/obo/MONDO_0005148	PGS004323
MONDO_0005148	type 2 diabetes mellitus	A type of diabetes mellitus that is characterized by insulin resistance or desensitization and increased blood glucose levels. This is a chronic disease that can develop gradually over the life of a patient and can be linked to both environmental factors and heredity. [NCIT: P378]	http://purl.obolibrary.org/obo/MONDO_0005148	PGS004499
MONDO_0005148	type 2 diabetes mellitus	A type of diabetes mellitus that is characterized by insulin resistance or desensitization and increased blood glucose levels. This is a chronic disease that can develop gradually over the life of a patient and can be linked to both environmental factors and heredity. [NCIT: P378]	http://purl.obolibrary.org/obo/MONDO_0005148	PGS004569
MONDO_0005148	type 2 diabetes mellitus	A type of diabetes mellitus that is characterized by insulin resistance or desensitization and increased blood glucose levels. This is a chronic disease that can develop gradually over the life of a patient and can be linked to both environmental factors and heredity. [NCIT: P378]	http://purl.obolibrary.org/obo/MONDO_0005148	PGS004602
MONDO_0005148	type 2 diabetes mellitus	A type of diabetes mellitus that is characterized by insulin resistance or desensitization and increased blood glucose levels. This is a chronic disease that can develop gradually over the life of a patient and can be linked to both environmental factors and heredity. [NCIT: P378]	http://purl.obolibrary.org/obo/MONDO_0005148	PGS004615
MONDO_0005148	type 2 diabetes mellitus	A type of diabetes mellitus that is characterized by insulin resistance or desensitization and increased blood glucose levels. This is a chronic disease that can develop gradually over the life of a patient and can be linked to both environmental factors and heredity. [NCIT: P378]	http://purl.obolibrary.org/obo/MONDO_0005148	PGS004616
MONDO_0005148	type 2 diabetes mellitus	A type of diabetes mellitus that is characterized by insulin resistance or desensitization and increased blood glucose levels. This is a chronic disease that can develop gradually over the life of a patient and can be linked to both environmental factors and heredity. [NCIT: P378]	http://purl.obolibrary.org/obo/MONDO_0005148	PGS004617
MONDO_0005148	type 2 diabetes mellitus	A type of diabetes mellitus that is characterized by insulin resistance or desensitization and increased blood glucose levels. This is a chronic disease that can develop gradually over the life of a patient and can be linked to both environmental factors and heredity. [NCIT: P378]	http://purl.obolibrary.org/obo/MONDO_0005148	PGS004618
MONDO_0005148	type 2 diabetes mellitus	A type of diabetes mellitus that is characterized by insulin resistance or desensitization and increased blood glucose levels. This is a chronic disease that can develop gradually over the life of a patient and can be linked to both environmental factors and heredity. [NCIT: P378]	http://purl.obolibrary.org/obo/MONDO_0005148	PGS004619
MONDO_0005148	type 2 diabetes mellitus	A type of diabetes mellitus that is characterized by insulin resistance or desensitization and increased blood glucose levels. This is a chronic disease that can develop gradually over the life of a patient and can be linked to both environmental factors and heredity. [NCIT: P378]	http://purl.obolibrary.org/obo/MONDO_0005148	PGS004620
MONDO_0005148	type 2 diabetes mellitus	A type of diabetes mellitus that is characterized by insulin resistance or desensitization and increased blood glucose levels. This is a chronic disease that can develop gradually over the life of a patient and can be linked to both environmental factors and heredity. [NCIT: P378]	http://purl.obolibrary.org/obo/MONDO_0005148	PGS004837
MONDO_0005148	type 2 diabetes mellitus	A type of diabetes mellitus that is characterized by insulin resistance or desensitization and increased blood glucose levels. This is a chronic disease that can develop gradually over the life of a patient and can be linked to both environmental factors and heredity. [NCIT: P378]	http://purl.obolibrary.org/obo/MONDO_0005148	PGS004838
MONDO_0005148	type 2 diabetes mellitus	A type of diabetes mellitus that is characterized by insulin resistance or desensitization and increased blood glucose levels. This is a chronic disease that can develop gradually over the life of a patient and can be linked to both environmental factors and heredity. [NCIT: P378]	http://purl.obolibrary.org/obo/MONDO_0005148	PGS004839
MONDO_0005148	type 2 diabetes mellitus	A type of diabetes mellitus that is characterized by insulin resistance or desensitization and increased blood glucose levels. This is a chronic disease that can develop gradually over the life of a patient and can be linked to both environmental factors and heredity. [NCIT: P378]	http://purl.obolibrary.org/obo/MONDO_0005148	PGS004840
MONDO_0005148	type 2 diabetes mellitus	A type of diabetes mellitus that is characterized by insulin resistance or desensitization and increased blood glucose levels. This is a chronic disease that can develop gradually over the life of a patient and can be linked to both environmental factors and heredity. [NCIT: P378]	http://purl.obolibrary.org/obo/MONDO_0005148	PGS004859
MONDO_0005148	type 2 diabetes mellitus	A type of diabetes mellitus that is characterized by insulin resistance or desensitization and increased blood glucose levels. This is a chronic disease that can develop gradually over the life of a patient and can be linked to both environmental factors and heredity. [NCIT: P378]	http://purl.obolibrary.org/obo/MONDO_0005148	PGS004868
MONDO_0005148	type 2 diabetes mellitus	A type of diabetes mellitus that is characterized by insulin resistance or desensitization and increased blood glucose levels. This is a chronic disease that can develop gradually over the life of a patient and can be linked to both environmental factors and heredity. [NCIT: P378]	http://purl.obolibrary.org/obo/MONDO_0005148	PGS004870
MONDO_0005148	type 2 diabetes mellitus	A type of diabetes mellitus that is characterized by insulin resistance or desensitization and increased blood glucose levels. This is a chronic disease that can develop gradually over the life of a patient and can be linked to both environmental factors and heredity. [NCIT: P378]	http://purl.obolibrary.org/obo/MONDO_0005148	PGS004887
MONDO_0005148	type 2 diabetes mellitus	A type of diabetes mellitus that is characterized by insulin resistance or desensitization and increased blood glucose levels. This is a chronic disease that can develop gradually over the life of a patient and can be linked to both environmental factors and heredity. [NCIT: P378]	http://purl.obolibrary.org/obo/MONDO_0005148	PGS004923
MONDO_0005148	type 2 diabetes mellitus	A type of diabetes mellitus that is characterized by insulin resistance or desensitization and increased blood glucose levels. This is a chronic disease that can develop gradually over the life of a patient and can be linked to both environmental factors and heredity. [NCIT: P378]	http://purl.obolibrary.org/obo/MONDO_0005148	PGS005021
MONDO_0005148	type 2 diabetes mellitus	A type of diabetes mellitus that is characterized by insulin resistance or desensitization and increased blood glucose levels. This is a chronic disease that can develop gradually over the life of a patient and can be linked to both environmental factors and heredity. [NCIT: P378]	http://purl.obolibrary.org/obo/MONDO_0005148	PGS005022
MONDO_0005148	type 2 diabetes mellitus	A type of diabetes mellitus that is characterized by insulin resistance or desensitization and increased blood glucose levels. This is a chronic disease that can develop gradually over the life of a patient and can be linked to both environmental factors and heredity. [NCIT: P378]	http://purl.obolibrary.org/obo/MONDO_0005148	PGS005023
MONDO_0005148	type 2 diabetes mellitus	A type of diabetes mellitus that is characterized by insulin resistance or desensitization and increased blood glucose levels. This is a chronic disease that can develop gradually over the life of a patient and can be linked to both environmental factors and heredity. [NCIT: P378]	http://purl.obolibrary.org/obo/MONDO_0005148	PGS005024
MONDO_0005148	type 2 diabetes mellitus	A type of diabetes mellitus that is characterized by insulin resistance or desensitization and increased blood glucose levels. This is a chronic disease that can develop gradually over the life of a patient and can be linked to both environmental factors and heredity. [NCIT: P378]	http://purl.obolibrary.org/obo/MONDO_0005148	PGS005025
MONDO_0005148	type 2 diabetes mellitus	A type of diabetes mellitus that is characterized by insulin resistance or desensitization and increased blood glucose levels. This is a chronic disease that can develop gradually over the life of a patient and can be linked to both environmental factors and heredity. [NCIT: P378]	http://purl.obolibrary.org/obo/MONDO_0005148	PGS005026
MONDO_0005148	type 2 diabetes mellitus	A type of diabetes mellitus that is characterized by insulin resistance or desensitization and increased blood glucose levels. This is a chronic disease that can develop gradually over the life of a patient and can be linked to both environmental factors and heredity. [NCIT: P378]	http://purl.obolibrary.org/obo/MONDO_0005148	PGS005027
MONDO_0005148	type 2 diabetes mellitus	A type of diabetes mellitus that is characterized by insulin resistance or desensitization and increased blood glucose levels. This is a chronic disease that can develop gradually over the life of a patient and can be linked to both environmental factors and heredity. [NCIT: P378]	http://purl.obolibrary.org/obo/MONDO_0005148	PGS005028
MONDO_0005148	type 2 diabetes mellitus	A type of diabetes mellitus that is characterized by insulin resistance or desensitization and increased blood glucose levels. This is a chronic disease that can develop gradually over the life of a patient and can be linked to both environmental factors and heredity. [NCIT: P378]	http://purl.obolibrary.org/obo/MONDO_0005148	PGS005029
MONDO_0005148	type 2 diabetes mellitus	A type of diabetes mellitus that is characterized by insulin resistance or desensitization and increased blood glucose levels. This is a chronic disease that can develop gradually over the life of a patient and can be linked to both environmental factors and heredity. [NCIT: P378]	http://purl.obolibrary.org/obo/MONDO_0005148	PGS005030
MONDO_0005148	type 2 diabetes mellitus	A type of diabetes mellitus that is characterized by insulin resistance or desensitization and increased blood glucose levels. This is a chronic disease that can develop gradually over the life of a patient and can be linked to both environmental factors and heredity. [NCIT: P378]	http://purl.obolibrary.org/obo/MONDO_0005148	PGS005031
MONDO_0005148	type 2 diabetes mellitus	A type of diabetes mellitus that is characterized by insulin resistance or desensitization and increased blood glucose levels. This is a chronic disease that can develop gradually over the life of a patient and can be linked to both environmental factors and heredity. [NCIT: P378]	http://purl.obolibrary.org/obo/MONDO_0005148	PGS005032
MONDO_0005148	type 2 diabetes mellitus	A type of diabetes mellitus that is characterized by insulin resistance or desensitization and increased blood glucose levels. This is a chronic disease that can develop gradually over the life of a patient and can be linked to both environmental factors and heredity. [NCIT: P378]	http://purl.obolibrary.org/obo/MONDO_0005148	PGS005033
MONDO_0005148	type 2 diabetes mellitus	A type of diabetes mellitus that is characterized by insulin resistance or desensitization and increased blood glucose levels. This is a chronic disease that can develop gradually over the life of a patient and can be linked to both environmental factors and heredity. [NCIT: P378]	http://purl.obolibrary.org/obo/MONDO_0005148	PGS005108
