# Supplementary material for: pandasPGS: a Python package for easy retrieval of Polygenic Score Catalog data
Source: PeerJ. 2025 Feb 12;13:e18985. doi: 10.7717/peerj.18985 (PMC11829626; doi:10.7717/peerj.18985)
Supplement: Supplemental Information 13 — All files are in CSV format. The folder and file names match the variable names in the code. [file peerj-13-18985-s013.zip › Supplemental_Data S1/traits/associated_pgs_ids.csv]

associated_pgs_id	trait_id
PGS001327	EFO_0000400
PGS001329	EFO_0000400
PGS001371	EFO_0000400
PGS002321	EFO_0000400
PGS002324	EFO_0000400
PGS002393	EFO_0000400
PGS002396	EFO_0000400
PGS002442	EFO_0000400
PGS002445	EFO_0000400
PGS002491	EFO_0000400
PGS002494	EFO_0000400
PGS002540	EFO_0000400
PGS002543	EFO_0000400
PGS002589	EFO_0000400
PGS002592	EFO_0000400
PGS002638	EFO_0000400
PGS002641	EFO_0000400
PGS002687	EFO_0000400
PGS002690	EFO_0000400
PGS000819	EFO_0003770
PGS000862	EFO_0003770
PGS001819	EFO_0003770
PGS002027	EFO_0003770
PGS002256	EFO_0004593
PGS000021	MONDO_0005147
PGS000022	MONDO_0005147
PGS000023	MONDO_0005147
PGS000024	MONDO_0005147
PGS000833	MONDO_0005147
PGS000869	MONDO_0005147
PGS001296	MONDO_0005147
PGS001297	MONDO_0005147
PGS001817	MONDO_0005147
PGS002025	MONDO_0005147
PGS003749	MONDO_0005147
PGS003750	MONDO_0005147
PGS003993	MONDO_0005147
PGS004009	MONDO_0005147
PGS004020	MONDO_0005147
PGS004035	MONDO_0005147
PGS004063	MONDO_0005147
PGS004078	MONDO_0005147
PGS004093	MONDO_0005147
PGS004102	MONDO_0005147
PGS004117	MONDO_0005147
PGS004132	MONDO_0005147
PGS004147	MONDO_0005147
PGS004162	MONDO_0005147
PGS004171	MONDO_0005147
PGS004172	MONDO_0005147
PGS004173	MONDO_0005147
PGS004174	MONDO_0005147
PGS004175	MONDO_0005147
PGS004874	MONDO_0005147
PGS000014	MONDO_0005148
PGS000020	MONDO_0005148
PGS000031	MONDO_0005148
PGS000032	MONDO_0005148
PGS000033	MONDO_0005148
PGS000036	MONDO_0005148
PGS000125	MONDO_0005148
PGS000330	MONDO_0005148
PGS000712	MONDO_0005148
PGS000713	MONDO_0005148
PGS000729	MONDO_0005148
PGS000804	MONDO_0005148
PGS000805	MONDO_0005148
PGS000806	MONDO_0005148
PGS000807	MONDO_0005148
PGS000808	MONDO_0005148
PGS000832	MONDO_0005148
PGS000848	MONDO_0005148
PGS000849	MONDO_0005148
PGS000850	MONDO_0005148
PGS000851	MONDO_0005148
PGS000852	MONDO_0005148
PGS000853	MONDO_0005148
PGS000854	MONDO_0005148
PGS000855	MONDO_0005148
PGS000856	MONDO_0005148
PGS000857	MONDO_0005148
PGS000858	MONDO_0005148
PGS000864	MONDO_0005148
PGS000868	MONDO_0005148
PGS001294	MONDO_0005148
PGS001295	MONDO_0005148
PGS001357	MONDO_0005148
PGS001781	MONDO_0005148
PGS001818	MONDO_0005148
PGS002026	MONDO_0005148
PGS002243	MONDO_0005148
PGS002277	MONDO_0005148
PGS002308	MONDO_0005148
PGS002354	MONDO_0005148
PGS002379	MONDO_0005148
PGS002426	MONDO_0005148
PGS002475	MONDO_0005148
PGS002524	MONDO_0005148
PGS002573	MONDO_0005148
PGS002622	MONDO_0005148
PGS002671	MONDO_0005148
PGS002720	MONDO_0005148
PGS002733	MONDO_0005148
PGS002771	MONDO_0005148
PGS002779	MONDO_0005148
PGS002780	MONDO_0005148
PGS003089	MONDO_0005148
PGS003090	MONDO_0005148
PGS003091	MONDO_0005148
PGS003092	MONDO_0005148
PGS003093	MONDO_0005148
PGS003094	MONDO_0005148
PGS003095	MONDO_0005148
PGS003096	MONDO_0005148
PGS003097	MONDO_0005148
PGS003098	MONDO_0005148
PGS003099	MONDO_0005148
PGS003100	MONDO_0005148
PGS003101	MONDO_0005148
PGS003102	MONDO_0005148
PGS003103	MONDO_0005148
PGS003104	MONDO_0005148
PGS003105	MONDO_0005148
PGS003106	MONDO_0005148
PGS003107	MONDO_0005148
PGS003108	MONDO_0005148
PGS003109	MONDO_0005148
PGS003110	MONDO_0005148
PGS003111	MONDO_0005148
PGS003112	MONDO_0005148
PGS003113	MONDO_0005148
PGS003114	MONDO_0005148
PGS003115	MONDO_0005148
PGS003116	MONDO_0005148
PGS003117	MONDO_0005148
PGS003118	MONDO_0005148
PGS003119	MONDO_0005148
PGS003120	MONDO_0005148
PGS003121	MONDO_0005148
PGS003122	MONDO_0005148
PGS003123	MONDO_0005148
PGS003353	MONDO_0005148
PGS003402	MONDO_0005148
PGS003443	MONDO_0005148
PGS003444	MONDO_0005148
PGS003445	MONDO_0005148
PGS003728	MONDO_0005148
PGS003729	MONDO_0005148
PGS003730	MONDO_0005148
PGS003731	MONDO_0005148
PGS003732	MONDO_0005148
PGS003733	MONDO_0005148
PGS003734	MONDO_0005148
PGS003735	MONDO_0005148
PGS003751	MONDO_0005148
PGS003752	MONDO_0005148
PGS003867	MONDO_0005148
PGS003982	MONDO_0005148
PGS003998	MONDO_0005148
PGS004014	MONDO_0005148
PGS004024	MONDO_0005148
PGS004039	MONDO_0005148
PGS004052	MONDO_0005148
PGS004068	MONDO_0005148
PGS004082	MONDO_0005148
PGS004106	MONDO_0005148
PGS004122	MONDO_0005148
PGS004136	MONDO_0005148
PGS004152	MONDO_0005148
PGS004181	MONDO_0005148
PGS004182	MONDO_0005148
PGS004183	MONDO_0005148
PGS004184	MONDO_0005148
PGS004185	MONDO_0005148
PGS004223	MONDO_0005148
PGS004225	MONDO_0005148
PGS004226	MONDO_0005148
PGS004310	MONDO_0005148
PGS004311	MONDO_0005148
PGS004312	MONDO_0005148
PGS004313	MONDO_0005148
PGS004314	MONDO_0005148
PGS004323	MONDO_0005148
PGS004499	MONDO_0005148
PGS004569	MONDO_0005148
PGS004602	MONDO_0005148
PGS004615	MONDO_0005148
PGS004616	MONDO_0005148
PGS004617	MONDO_0005148
PGS004618	MONDO_0005148
PGS004619	MONDO_0005148
PGS004620	MONDO_0005148
PGS004837	MONDO_0005148
PGS004838	MONDO_0005148
PGS004839	MONDO_0005148
PGS004840	MONDO_0005148
PGS004859	MONDO_0005148
PGS004868	MONDO_0005148
PGS004870	MONDO_0005148
PGS004887	MONDO_0005148
PGS004923	MONDO_0005148
PGS005021	MONDO_0005148
PGS005022	MONDO_0005148
PGS005023	MONDO_0005148
PGS005024	MONDO_0005148
PGS005025	MONDO_0005148
PGS005026	MONDO_0005148
PGS005027	MONDO_0005148
PGS005028	MONDO_0005148
PGS005029	MONDO_0005148
PGS005030	MONDO_0005148
PGS005031	MONDO_0005148
PGS005032	MONDO_0005148
PGS005033	MONDO_0005148
PGS005108	MONDO_0005148
