# Supplementary material for: pandasPGS: a Python package for easy retrieval of Polygenic Score Catalog data
Source: PeerJ. 2025 Feb 12;13:e18985. doi: 10.7717/peerj.18985 (PMC11829626; doi:10.7717/peerj.18985)
Supplement: Supplemental Information 13 — All files are in CSV format. The folder and file names match the variable names in the code. [file peerj-13-18985-s013.zip › Supplemental_Data S1/traits/child_associated_pgs_ids.csv]

child_associated_pgs_id	trait_id
PGS000014	EFO_0000400
PGS000020	EFO_0000400
PGS000021	EFO_0000400
PGS000022	EFO_0000400
PGS000023	EFO_0000400
PGS000024	EFO_0000400
PGS000031	EFO_0000400
PGS000032	EFO_0000400
PGS000033	EFO_0000400
PGS000036	EFO_0000400
PGS000125	EFO_0000400
PGS000330	EFO_0000400
PGS000712	EFO_0000400
PGS000713	EFO_0000400
PGS000729	EFO_0000400
PGS000804	EFO_0000400
PGS000805	EFO_0000400
PGS000806	EFO_0000400
PGS000807	EFO_0000400
PGS000808	EFO_0000400
PGS000832	EFO_0000400
PGS000833	EFO_0000400
PGS000848	EFO_0000400
PGS000849	EFO_0000400
PGS000850	EFO_0000400
PGS000851	EFO_0000400
PGS000852	EFO_0000400
PGS000853	EFO_0000400
PGS000854	EFO_0000400
PGS000855	EFO_0000400
PGS000856	EFO_0000400
PGS000857	EFO_0000400
PGS000858	EFO_0000400
PGS000864	EFO_0000400
PGS000868	EFO_0000400
PGS000869	EFO_0000400
PGS001294	EFO_0000400
PGS001295	EFO_0000400
PGS001296	EFO_0000400
PGS001297	EFO_0000400
PGS001357	EFO_0000400
PGS001781	EFO_0000400
PGS001817	EFO_0000400
PGS001818	EFO_0000400
PGS002025	EFO_0000400
PGS002026	EFO_0000400
PGS002243	EFO_0000400
PGS002256	EFO_0000400
PGS002277	EFO_0000400
PGS002308	EFO_0000400
PGS002354	EFO_0000400
PGS002379	EFO_0000400
PGS002426	EFO_0000400
PGS002475	EFO_0000400
PGS002524	EFO_0000400
PGS002573	EFO_0000400
PGS002622	EFO_0000400
PGS002671	EFO_0000400
PGS002720	EFO_0000400
PGS002733	EFO_0000400
PGS002771	EFO_0000400
PGS002779	EFO_0000400
PGS002780	EFO_0000400
PGS003089	EFO_0000400
PGS003090	EFO_0000400
PGS003091	EFO_0000400
PGS003092	EFO_0000400
PGS003093	EFO_0000400
PGS003094	EFO_0000400
PGS003095	EFO_0000400
PGS003096	EFO_0000400
PGS003097	EFO_0000400
PGS003098	EFO_0000400
PGS003099	EFO_0000400
PGS003100	EFO_0000400
PGS003101	EFO_0000400
PGS003102	EFO_0000400
PGS003103	EFO_0000400
PGS003104	EFO_0000400
PGS003105	EFO_0000400
PGS003106	EFO_0000400
PGS003107	EFO_0000400
PGS003108	EFO_0000400
PGS003109	EFO_0000400
PGS003110	EFO_0000400
PGS003111	EFO_0000400
PGS003112	EFO_0000400
PGS003113	EFO_0000400
PGS003114	EFO_0000400
PGS003115	EFO_0000400
PGS003116	EFO_0000400
PGS003117	EFO_0000400
PGS003118	EFO_0000400
PGS003119	EFO_0000400
PGS003120	EFO_0000400
PGS003121	EFO_0000400
PGS003122	EFO_0000400
PGS003123	EFO_0000400
PGS003353	EFO_0000400
PGS003402	EFO_0000400
PGS003443	EFO_0000400
PGS003444	EFO_0000400
PGS003445	EFO_0000400
PGS003728	EFO_0000400
PGS003729	EFO_0000400
PGS003730	EFO_0000400
PGS003731	EFO_0000400
PGS003732	EFO_0000400
PGS003733	EFO_0000400
PGS003734	EFO_0000400
PGS003735	EFO_0000400
PGS003749	EFO_0000400
PGS003750	EFO_0000400
PGS003751	EFO_0000400
PGS003752	EFO_0000400
PGS003867	EFO_0000400
PGS003982	EFO_0000400
PGS003993	EFO_0000400
PGS003998	EFO_0000400
PGS004009	EFO_0000400
PGS004014	EFO_0000400
PGS004020	EFO_0000400
PGS004024	EFO_0000400
PGS004035	EFO_0000400
PGS004039	EFO_0000400
PGS004052	EFO_0000400
PGS004063	EFO_0000400
PGS004068	EFO_0000400
PGS004078	EFO_0000400
PGS004082	EFO_0000400
PGS004093	EFO_0000400
PGS004102	EFO_0000400
PGS004106	EFO_0000400
PGS004117	EFO_0000400
PGS004122	EFO_0000400
PGS004132	EFO_0000400
PGS004136	EFO_0000400
PGS004147	EFO_0000400
PGS004152	EFO_0000400
PGS004162	EFO_0000400
PGS004171	EFO_0000400
PGS004172	EFO_0000400
PGS004173	EFO_0000400
PGS004174	EFO_0000400
PGS004175	EFO_0000400
PGS004181	EFO_0000400
PGS004182	EFO_0000400
PGS004183	EFO_0000400
PGS004184	EFO_0000400
PGS004185	EFO_0000400
PGS004223	EFO_0000400
PGS004225	EFO_0000400
PGS004226	EFO_0000400
PGS004310	EFO_0000400
PGS004311	EFO_0000400
PGS004312	EFO_0000400
PGS004313	EFO_0000400
PGS004314	EFO_0000400
PGS004323	EFO_0000400
PGS004499	EFO_0000400
PGS004569	EFO_0000400
PGS004602	EFO_0000400
PGS004615	EFO_0000400
PGS004616	EFO_0000400
PGS004617	EFO_0000400
PGS004618	EFO_0000400
PGS004619	EFO_0000400
PGS004620	EFO_0000400
PGS004837	EFO_0000400
PGS004838	EFO_0000400
PGS004839	EFO_0000400
PGS004840	EFO_0000400
PGS004859	EFO_0000400
PGS004868	EFO_0000400
PGS004870	EFO_0000400
PGS004874	EFO_0000400
PGS004887	EFO_0000400
PGS004923	EFO_0000400
PGS005021	EFO_0000400
PGS005022	EFO_0000400
PGS005023	EFO_0000400
PGS005024	EFO_0000400
PGS005025	EFO_0000400
PGS005026	EFO_0000400
PGS005027	EFO_0000400
PGS005028	EFO_0000400
PGS005029	EFO_0000400
PGS005030	EFO_0000400
PGS005031	EFO_0000400
PGS005032	EFO_0000400
PGS005033	EFO_0000400
PGS005108	EFO_0000400
PGS000127	EFO_0006842
PGS000128	EFO_0006842
PGS000129	EFO_0006842
PGS000130	EFO_0006842
PGS000131	EFO_0006842
PGS000132	EFO_0006842
PGS000304	EFO_0006842
PGS000305	EFO_0006842
PGS000306	EFO_0006842
PGS000307	EFO_0006842
PGS000308	EFO_0006842
PGS000684	EFO_0006842
PGS000685	EFO_0006842
PGS000834	EFO_0006842
PGS000835	EFO_0006842
PGS000836	EFO_0006842
PGS000837	EFO_0006842
PGS000838	EFO_0006842
PGS000839	EFO_0006842
PGS000840	EFO_0006842
PGS000871	EFO_0006842
PGS001117	EFO_0006842
PGS001350	EFO_0006842
PGS001351	EFO_0006842
PGS001352	EFO_0006842
PGS001952	EFO_0006842
PGS001953	EFO_0006842
PGS002170	EFO_0006842
PGS002171	EFO_0006842
PGS002328	EFO_0006842
PGS002331	EFO_0006842
PGS002365	EFO_0006842
PGS002367	EFO_0006842
PGS002400	EFO_0006842
PGS002403	EFO_0006842
PGS002449	EFO_0006842
PGS002452	EFO_0006842
PGS002498	EFO_0006842
PGS002501	EFO_0006842
PGS002547	EFO_0006842
PGS002550	EFO_0006842
PGS002596	EFO_0006842
PGS002599	EFO_0006842
PGS002645	EFO_0006842
PGS002648	EFO_0006842
PGS002694	EFO_0006842
PGS002697	EFO_0006842
PGS002924	EFO_0006842
PGS002925	EFO_0006842
PGS002926	EFO_0006842
PGS002927	EFO_0006842
PGS002928	EFO_0006842
PGS002929	EFO_0006842
PGS002930	EFO_0006842
PGS002931	EFO_0006842
PGS002932	EFO_0006842
PGS002933	EFO_0006842
PGS002934	EFO_0006842
PGS002935	EFO_0006842
PGS002936	EFO_0006842
PGS002937	EFO_0006842
PGS002938	EFO_0006842
PGS002939	EFO_0006842
PGS002940	EFO_0006842
PGS002941	EFO_0006842
PGS002942	EFO_0006842
PGS002943	EFO_0006842
PGS002944	EFO_0006842
PGS002945	EFO_0006842
PGS002946	EFO_0006842
PGS002947	EFO_0006842
PGS002948	EFO_0006842
PGS002949	EFO_0006842
PGS002950	EFO_0006842
PGS002951	EFO_0006842
PGS002952	EFO_0006842
PGS002953	EFO_0006842
PGS003336	EFO_0006842
PGS003337	EFO_0006842
PGS003345	EFO_0006842
PGS003346	EFO_0006842
PGS003466	EFO_0006842
PGS003469	EFO_0006842
PGS003470	EFO_0006842
PGS003471	EFO_0006842
PGS003533	EFO_0006842
PGS003987	EFO_0006842
PGS004003	EFO_0006842
PGS004029	EFO_0006842
PGS004044	EFO_0006842
PGS004057	EFO_0006842
PGS004073	EFO_0006842
PGS004087	EFO_0006842
PGS004111	EFO_0006842
PGS004127	EFO_0006842
PGS004141	EFO_0006842
PGS004157	EFO_0006842
PGS004337	EFO_0006842
PGS004701	EFO_0006842
PGS004702	EFO_0006842
PGS004703	EFO_0006842
PGS004704	EFO_0006842
