# Supplementary material for: pandasPGS: a Python package for easy retrieval of Polygenic Score Catalog data
Source: PeerJ. 2025 Feb 12;13:e18985. doi: 10.7717/peerj.18985 (PMC11829626; doi:10.7717/peerj.18985)
Supplement: Supplemental Information 13 — All files are in CSV format. The folder and file names match the variable names in the code. [file peerj-13-18985-s013.zip › Supplemental_Data S1/traits/traits.csv]

id	label	description	url
EFO_0000400	diabetes mellitus	A metabolic disorder characterized by abnormally high blood sugar levels due to diminished production of insulin or insulin resistance/desensitization. [NCIT: P378]	http://www.ebi.ac.uk/efo/EFO_0000400
EFO_0006842	diabetes mellitus biomarker		http://www.ebi.ac.uk/efo/EFO_0006842
EFO_0003770	diabetic retinopathy	A chronic, pathological complication associated with diabetes mellitus, where retinal damages are incurred due to microaneurysms in the vasculature of the retina, progressively leading to abnormal blood vessel growth, and swelling and leaking of fluid from blood vessels, resulting in vision loss or blindness. [NCIT: P378]	http://www.ebi.ac.uk/efo/EFO_0003770
EFO_0004593	gestational diabetes	Carbohydrate intolerance first diagnosed during pregnancy. [NCIT: P378]	http://www.ebi.ac.uk/efo/EFO_0004593
MONDO_0005147	type 1 diabetes mellitus	A chronic condition characterized by minimal or absent production of insulin by the pancreas. [NCIT: C2986]	http://purl.obolibrary.org/obo/MONDO_0005147
MONDO_0005148	type 2 diabetes mellitus	A type of diabetes mellitus that is characterized by insulin resistance or desensitization and increased blood glucose levels. This is a chronic disease that can develop gradually over the life of a patient and can be linked to both environmental factors and heredity. [NCIT: P378]	http://purl.obolibrary.org/obo/MONDO_0005148
