# Supplementary material for: pandasPGS: a Python package for easy retrieval of Polygenic Score Catalog data
Source: PeerJ. 2025 Feb 12;13:e18985. doi: 10.7717/peerj.18985 (PMC11829626; doi:10.7717/peerj.18985)
Supplement: Supplemental Information 13 — All files are in CSV format. The folder and file names match the variable names in the code. [file peerj-13-18985-s013.zip › Supplemental_Data S1/traits/trait_mapped_terms.csv]

trait_mapped_term	trait_id
DOID:9351	EFO_0000400
HP:0000819	EFO_0000400
ICD10:E13	EFO_0000400
ICD10:E14	EFO_0000400
ICD10CM:E08-E13	EFO_0000400
ICD9:250	EFO_0000400
MEDGEN:8350	EFO_0000400
MESH:D003920	EFO_0000400
MONDO:0005015	EFO_0000400
MeSH:D003920	EFO_0000400
MedDRA:10012601	EFO_0000400
MedDRA:10012624	EFO_0000400
MedDRA:10012625	EFO_0000400
NANDO:2100157	EFO_0000400
NANDO:2100158	EFO_0000400
NCIT:C2985	EFO_0000400
NCIt:C2985	EFO_0000400
OMIM:612227	EFO_0000400
SCTID:73211009	EFO_0000400
SNOMEDCT:73211009	EFO_0000400
UMLS:C0011849	EFO_0000400
icd11.foundation:465177735	EFO_0000400
DOID:8947	EFO_0003770
ICD9:362.0	EFO_0003770
MEDGEN:3786	EFO_0003770
MESH:D003930	EFO_0003770
MONDO:0005266	EFO_0003770
MeSH:D003930	EFO_0003770
MedDRA:10012689	EFO_0003770
NCIT:C34538	EFO_0003770
NCIt:C34538	EFO_0003770
OMIM:603933	EFO_0003770
OMIM:612623	EFO_0003770
OMIM:612633	EFO_0003770
OMIM:612635	EFO_0003770
SCTID:4855003	EFO_0003770
SNOMEDCT:4855003	EFO_0003770
UMLS:C0011884	EFO_0003770
icd11.foundation:1006882070	EFO_0003770
DOID:11714	EFO_0004593
ICD10:O24	EFO_0004593
MEDGEN:38815	EFO_0004593
MESH:D016640	EFO_0004593
MONDO:0005406	EFO_0004593
MedDRA:10018209	EFO_0004593
NCIT:C34942	EFO_0004593
NCIt:C34942	EFO_0004593
SCTID:11687002	EFO_0004593
SNOMEDCT:11687002	EFO_0004593
UMLS:C0085207	EFO_0004593
DOID:9744	MONDO_0005147
MEDGEN:41522	MONDO_0005147
MESH:D003922	MONDO_0005147
NANDO:2200460	MONDO_0005147
NCIT:C2986	MONDO_0005147
OMIM:222100	MONDO_0005147
Orphanet:243377	MONDO_0005147
SCTID:46635009	MONDO_0005147
UMLS:C0011854	MONDO_0005147
icd11.foundation:1651053999	MONDO_0005147
DOID:9352	MONDO_0005148
MEDGEN:41523	MONDO_0005148
MESH:D003924	MONDO_0005148
NANDO:2200461	MONDO_0005148
NCIT:C26747	MONDO_0005148
OMIM:125853	MONDO_0005148
SCTID:44054006	MONDO_0005148
UMLS:C0011860	MONDO_0005148
icd11.foundation:119724091	MONDO_0005148
