# Supplementary material for: pandasPGS: a Python package for easy retrieval of Polygenic Score Catalog data
Source: PeerJ. 2025 Feb 12;13:e18985. doi: 10.7717/peerj.18985 (PMC11829626; doi:10.7717/peerj.18985)
Supplement: Supplemental Information 13 — All files are in CSV format. The folder and file names match the variable names in the code. [file peerj-13-18985-s013.zip › Supplemental_Data S1/traits/trait_synonyms.csv]

trait_synonym	trait_id
DM	EFO_0000400
DM - Diabetes mellitus	EFO_0000400
Diabetes	EFO_0000400
Diabetes NOS	EFO_0000400
Diabetes mellitus (disorder)	EFO_0000400
Diabetes mellitus, NOS	EFO_0000400
diabetes	EFO_0000400
diabetes mellitus	EFO_0000400
diabetes mellitus (disease)	EFO_0000400
Diabetic Retinopathies	EFO_0003770
Retinopathies, Diabetic	EFO_0003770
Retinopathy, Diabetic	EFO_0003770
diabetic retinopathy	EFO_0003770
retinal abnormality - diabetes-related	EFO_0003770
GDM	EFO_0004593
diabetes in pregnancy	EFO_0004593
gestational diabetes	EFO_0004593
gestational diabetes mellitus	EFO_0004593
maternal gestational diabetes mellitus	EFO_0004593
IDDM	MONDO_0005147
T1D	MONDO_0005147
T1DM	MONDO_0005147
diabetes mellitis type 1	MONDO_0005147
diabetes mellitis type I	MONDO_0005147
immune mediated diabetes	MONDO_0005147
insulin dependent diabetes	MONDO_0005147
insulin-dependent diabetes mellitus	MONDO_0005147
juvenile diabetes	MONDO_0005147
type 1 diabetes	MONDO_0005147
type I diabetes	MONDO_0005147
type I diabetes mellitus	MONDO_0005147
NIDDM	MONDO_0005148
T2D	MONDO_0005148
T2DM	MONDO_0005148
T2DM - type 2 diabetes mellitus	MONDO_0005148
adult onset diabetes	MONDO_0005148
adult-onset diabetes	MONDO_0005148
diabetes mellitis type 2	MONDO_0005148
diabetes mellitis type II	MONDO_0005148
diabetes mellitus, non-insulin-dependent, susceptibility to	MONDO_0005148
diabetes mellitus, noninsulin-dependent	MONDO_0005148
diabetes mellitus, noninsulin-dependent, 2	MONDO_0005148
diabetes mellitus, noninsulin-dependent, association with	MONDO_0005148
diabetes mellitus, noninsulin-dependent, late onset	MONDO_0005148
diabetes mellitus, noninsulin-dependent, susceptibility to	MONDO_0005148
diabetes mellitus, type 2	MONDO_0005148
diabetes mellitus, type 2, protection against	MONDO_0005148
diabetes mellitus, type 2, susceptibility to	MONDO_0005148
diabetes mellitus, type II	MONDO_0005148
diabetes mellitus, type II, susceptibility to	MONDO_0005148
diabetes, type 2	MONDO_0005148
hypertension, insulin resistance-related, susceptibility to	MONDO_0005148
insulin resistance, severe, digenic	MONDO_0005148
insulin resistance, susceptibility to	MONDO_0005148
maturity-onset diabetes	MONDO_0005148
non-insulin dependent diabetes	MONDO_0005148
non-insulin dependent diabetes mellitus	MONDO_0005148
non-insulin-dependent diabetes mellitus	MONDO_0005148
noninsulin dependent diabetes	MONDO_0005148
noninsulin-dependent diabetes mellitus	MONDO_0005148
type 2 diabetes	MONDO_0005148
type 2 diabetes mellitus	MONDO_0005148
type 2 diabetes mellitus non-insulin dependent	MONDO_0005148
type 2 diabetes mellitus, susceptibility to	MONDO_0005148
type II diabetes	MONDO_0005148
type II diabetes mellitus	MONDO_0005148
