# Supplementary material for: pandasPGS: a Python package for easy retrieval of Polygenic Score Catalog data
Source: PeerJ. 2025 Feb 12;13:e18985. doi: 10.7717/peerj.18985 (PMC11829626; doi:10.7717/peerj.18985)
Supplement: Supplemental Information 14 — All files are in CSV format. The folder and file names match the variable names in the code. [file peerj-13-18985-s014.zip]

Archive with 17 entries (14 files):
- Supplemental_Data S2/
- Supplemental_Data S2/gd_file.csv
- Supplemental_Data S2/gd_pgs/
- Supplemental_Data S2/gd_pgs/ancestry_distribution.csv
- Supplemental_Data S2/gd_pgs/samples_training.csv
- Supplemental_Data S2/gd_pgs/samples_training_cohorts.csv
- Supplemental_Data S2/gd_pgs/samples_variants.csv
- Supplemental_Data S2/gd_pgs/samples_variants_cohorts.csv
- Supplemental_Data S2/gd_pgs/scores.csv
- Supplemental_Data S2/gd_pgs/trait_efo.csv
- Supplemental_Data S2/traits/
- Supplemental_Data S2/traits/associated_pgs_ids.csv
- Supplemental_Data S2/traits/child_associated_pgs_ids.csv
- Supplemental_Data S2/traits/traits.csv
- Supplemental_Data S2/traits/trait_categories.csv
- Supplemental_Data S2/traits/trait_mapped_terms.csv
- Supplemental_Data S2/traits/trait_synonyms.csv
