# Supplementary material for: pandasPGS: a Python package for easy retrieval of Polygenic Score Catalog data
Source: PeerJ. 2025 Feb 12;13:e18985. doi: 10.7717/peerj.18985 (PMC11829626; doi:10.7717/peerj.18985)
Supplement: Supplemental Information 14 — All files are in CSV format. The folder and file names match the variable names in the code. [file peerj-13-18985-s014.zip › Supplemental_Data S2/gd_file.csv]

rsID	effect_allele	other_allele	effect_weight	hm_source	hm_rsID	hm_chr	hm_pos	hm_inferOtherAllele
rs10830963	G	C	1.327	ENSEMBL	rs10830963	11	92708710
rs1436953	T	C	1.292	ENSEMBL	rs1436953	15	62414014
rs7172432	G	A	1.283	ENSEMBL	rs7172432	15	62396389
rs16955379	C	T	1.22	ENSEMBL	rs16955379	16	81489373
