# Supplementary material for: pandasPGS: a Python package for easy retrieval of Polygenic Score Catalog data
Source: PeerJ. 2025 Feb 12;13:e18985. doi: 10.7717/peerj.18985 (PMC11829626; doi:10.7717/peerj.18985)
Supplement: Supplemental Information 14 — All files are in CSV format. The folder and file names match the variable names in the code. [file peerj-13-18985-s014.zip › Supplemental_Data S2/gd_pgs/ancestry_distribution.csv]

score_id	stage	dist	count	multi
PGS002256	dev	{'EAS': 100}	291
PGS002256	eval	{'EAS': 100}	1
PGS002256	gwas	{'EAS': 100}	671
