# Supplementary material for: pandasPGS: a Python package for easy retrieval of Polygenic Score Catalog data
Source: PeerJ. 2025 Feb 12;13:e18985. doi: 10.7717/peerj.18985 (PMC11829626; doi:10.7717/peerj.18985)
Supplement: Supplemental Information 14 — All files are in CSV format. The folder and file names match the variable names in the code. [file peerj-13-18985-s014.zip › Supplemental_Data S2/gd_pgs/samples_variants.csv]

sample_number	sample_cases	sample_controls	sample_percent_male	phenotyping_free	ancestry_broad	ancestry_free	ancestry_country	ancestry_additional	source_GWAS_catalog	source_PMID	source_DOI	cohorts_additional	id	score_id	sample_age.estimate_type	sample_age.estimate	sample_age.interval.type	sample_age.interval.lower	sample_age.interval.upper	sample_age.variability_type	sample_age.variability	sample_age.unit	followup_time.estimate_type	followup_time.estimate	followup_time.interval.type	followup_time.interval.lower	followup_time.interval.upper	followup_time.variability_type	followup_time.variability	followup_time.unit
671	332	339	0.0		East Asian	Chinese	China						0	PGS002256
