# Supplementary material for: pandasPGS: a Python package for easy retrieval of Polygenic Score Catalog data
Source: PeerJ. 2025 Feb 12;13:e18985. doi: 10.7717/peerj.18985 (PMC11829626; doi:10.7717/peerj.18985)
Supplement: Supplemental Information 14 — All files are in CSV format. The folder and file names match the variable names in the code. [file peerj-13-18985-s014.zip › Supplemental_Data S2/gd_pgs/scores.csv]

id	name	ftp_scoring_file	matches_publication	trait_reported	trait_additional	method_name	method_params	variants_number	variants_interactions	variants_genomebuild	weight_type	date_release	license	publication.id	publication.title	publication.doi	publication.PMID	publication.journal	publication.firstauthor	publication.date_publication	ftp_harmonized_scoring_files.GRCh38.positions	ftp_harmonized_scoring_files.GRCh37.positions
PGS002256	GRS4_GDM	https://ftp.ebi.ac.uk/pub/databases/spot/pgs/scores/PGS002256/ScoringFiles/PGS002256.txt.gz	True	Gestational diabetes mellitus in early pregnancy		Genome-wide significant variants	p < 0.05	4	0	NR	log(OR)	2022-02-16	PGS obtained from the Catalog should be cited appropriately, and used in accordance with any licensing restrictions set by the authors. See EBI Terms of Use (https://www.ebi.ac.uk/about/terms-of-use/) for additional details.	PGP000282	An early prediction model for gestational diabetes mellitus based on genetic variants and clinical characteristics in China.	10.1186/s13098-022-00788-y	35073990	Diabetol Metab Syndr	Wu Q	2022-01-24	https://ftp.ebi.ac.uk/pub/databases/spot/pgs/scores/PGS002256/ScoringFiles/Harmonized/PGS002256_hmPOS_GRCh38.txt.gz	https://ftp.ebi.ac.uk/pub/databases/spot/pgs/scores/PGS002256/ScoringFiles/Harmonized/PGS002256_hmPOS_GRCh37.txt.gz
