# Supplementary material for: pandasPGS: a Python package for easy retrieval of Polygenic Score Catalog data
Source: PeerJ. 2025 Feb 12;13:e18985. doi: 10.7717/peerj.18985 (PMC11829626; doi:10.7717/peerj.18985)
Supplement: Supplemental Information 14 — All files are in CSV format. The folder and file names match the variable names in the code. [file peerj-13-18985-s014.zip › Supplemental_Data S2/gd_pgs/trait_efo.csv]

id	label	description	url	score_id
EFO_0004593	gestational diabetes	Carbohydrate intolerance first diagnosed during pregnancy. [NCIT: P378]	http://www.ebi.ac.uk/efo/EFO_0004593	PGS002256
