# Supplementary material for: pandasPGS: a Python package for easy retrieval of Polygenic Score Catalog data
Source: PeerJ. 2025 Feb 12;13:e18985. doi: 10.7717/peerj.18985 (PMC11829626; doi:10.7717/peerj.18985)
Supplement: Supplemental Information 14 — All files are in CSV format. The folder and file names match the variable names in the code. [file peerj-13-18985-s014.zip › Supplemental_Data S2/traits/trait_mapped_terms.csv]

trait_mapped_term	trait_id
DOID:11714	EFO_0004593
ICD10:O24	EFO_0004593
MEDGEN:38815	EFO_0004593
MESH:D016640	EFO_0004593
MONDO:0005406	EFO_0004593
MedDRA:10018209	EFO_0004593
NCIT:C34942	EFO_0004593
NCIt:C34942	EFO_0004593
SCTID:11687002	EFO_0004593
SNOMEDCT:11687002	EFO_0004593
UMLS:C0085207	EFO_0004593
